# Supplementary material for: Prediction of Phenotypic Antimicrobial Resistance Profiles From Whole Genome Sequences of Non-typhoidal Salmonella enterica
Source: Front Microbiol. 2018 Mar 27;9:592. doi: 10.3389/fmicb.2018.00592 (PMC5880904; doi:10.3389/fmicb.2018.00592)
Supplement: TABLE S1 — The genotypic resistance profile derived for each isolate in the study and the associated SRA accession of the deposited genome. [file Table_1.xlsx]

## Sheet: ALL
SRA	pheno_serotype	flu_c	sul	tet	trm	amn_c	chl	b_lac
SRR1952908	Salmonella Enteritidis	gyrA_SET[83:S-Y]	sul-3	tet(A)-1	-	aac(6')-Iy;aadA-23;aadA-2	cml-1	TEM-57
SRR1952926	Salmonella Enteritidis	gyrA_SET[83:S-Y]	-	tet(A)-1	-	aac(6')-Iy	-	TEM-57
SRR1952933	Salmonella Enteritidis	gyrA_SET[83:S-Y]	-	-	-	aac(6')-Iy	-	-
SRR1957720	Salmonella Hadar	gyrA_SET[83:S-F];parC_SET[57:T-S]	-	-	-	aac(6')-Iy	-	-
SRR1957721	Salmonella Newport	parC_SET[57:T-S]	-	-	-	aac(6')-Iy	-	-
SRR1957722	Salmonella Hadar	gyrA_SET[83:S-Y];parC_SET[57:T-S];qnrD1;qnrD	-	tet(A)-1	-	aph(6)-Id,strA,strB;aac(6')-Iy	-	-
SRR1957723	Salmonella Bareilly	parC_SET[57:T-S]	-	-	-	aac(6')-Iy	-	-
SRR1957724	Salmonella Typhimurium	-	sul-2	tet(A)-1[u]	-	aac(6')-Iaa;aph(6)-Id,strA,strB	-	-
SRR1957725	Salmonella Indiana	gyrA_SET[83:S-Y];parC_SET[57:T-S]	-	-	-	aac(6')-Iy	-	-
SRR1957729	Salmonella Brandenburg	parC_SET[57:T-S]	-	-	-	aac(6')-Iy	-	-
SRR1957738	Salmonella Kedougou	-	-	-	-	aac(6')-Iaa	-	-
SRR1957740	Salmonella London	parC_SET[57:T-S]	-	-	-	aac(6')-Iaa	-	-
SRR1957743	Salmonella Javiana	parC_SET[57:T-S]	-	-	-	aac(6')-Iaa	-	-
SRR1957745	Salmonella Bareilly	parC_SET[57:T-S]	-	-	-	aac(6')-Iy	-	-
SRR1957751	Salmonella Minnesota	parC_SET[57:T-S]	-	-	-	aac(6')-Iy	-	-
SRR1957756	Salmonella London	parC_SET[57:T-S]	-	-	-	aac(6')-Iaa	-	-
SRR1957759	Salmonella Mbandaka	parC_SET[57:T-S]	-	-	-	aac(6')-Iaa	-	-
SRR1957769	Salmonella Typhimurium	-	-	-	-	aac(6')-Iaa	-	-
SRR1957771	Salmonella Enteritidis	gyrA_SET[83:S-Y]	-	-	-	aac(6')-Iy	-	-
SRR1957778	Salmonella Typhimurium	-	sul-2	tet(A)	-	aac(6')-Iaa;aph(6)-Id,strA,strB	-	TEM-1
SRR1957779	Salmonella Typhimurium	-	sul-2	tet(A)	-	aac(6')-Iaa;aph(6)-Id,strA,strB;aac(3)-IVa	-	TEM-1
SRR1957783	Salmonella Chester	parC_SET[57:T-S];qnrB-19	sul-2	tet(A)-1[u]	dfrA-14	aac(6')-Iy;aph(6)-Id,strA,strB	-	-
SRR1957791	Salmonella Montevideo	parC_SET[57:T-S]	-	-	-	aac(6')-Iy	-	-
SRR1957796	Salmonella Duisburg	parC_SET[57:T-S]	-	-	-	aac(6')-Iy	-	-
SRR1957797	Salmonella Mbandaka	parC_SET[57:T-S]	-	-	-	aac(6')-Iaa	-	-
SRR1957798	Salmonella Abony	-	-	-	-	aac(6')-Iy	-	-
SRR1957799	Salmonella Saint-paul	-	-	-	-	aac(6')-Iy	-	-
SRR1957800	Salmonella Poona	parC_SET[57:T-S]	-	-	-	aac(6')-Iaa	-	-
SRR1957805	Salmonella Saint-paul	-	sul-2	-	dfrA-8	aac(6')-Iy;aph(6)-Id,strA,strB	-	TEM-1
SRR1957806	Salmonella Virchow	gyrA_SET[87:D-Y]	sul-1	tet(A)-1	dfrA-1	aac(3)-IIa;aadA-17;aac(6')-Iy;aph(6)-Id,strA,strB;aadA-2	-	TEM-1
SRR1957809	Salmonella Enteritidis	-	-	-	-	aac(6')-Iy	-	-
SRR1957810	Salmonella Oslo	parC_SET[57:T-S]	-	-	-	aac(6')-Iy	-	-
SRR1957815	Salmonella Adelaide	parC_SET[57:T-S]	-	-	-	aac(6')-Iaa	-	-
SRR1957816	Salmonella Gaminara	parC_SET[57:T-S]	-	-	-	aac(6')-Iy	-	-
SRR1957818	Salmonella Typhimurium	qnrS-1	sul-2	tet(A)-1[u]	-	aac(6')-Iaa;aac(3)-IId;aph(6)-Id,strA,strB	floR	CTX-M-55;TEM-1
SRR1957823	Salmonella Stanley	parC_SET[57:T-S];qnrS-1	-	tet(A)-1	-	aadA-17;aadA-2;aac(6')-Iy	-	TEM-1
SRR1957826	Salmonella Enteritidis	-	-	-	-	aac(6')-Iy	-	-
SRR1957828	Salmonella Kingston	parC_SET[57:T-S]	-	-	-	aac(6')-Iaa	-	-
SRR1957829	Salmonella Typhimurium	gyrA_SET[87:D-Y]	-	-	-	aac(6')-Iaa	-	-
SRR1957833	Salmonella Kenya	parC_SET[57:T-S]	-	-	-	aac(6')-Iy	-	-
SRR1957834	Salmonella Montevideo	parC_SET[57:T-S]	-	-	-	aac(6')-Iy	-	-
SRR1957835	Salmonella Stanley	parC_SET[57:T-S]	-	-	-	aac(6')-Iy	-	-
SRR1957836	Salmonella Kedougou	-	-	-	-	aac(6')-Iaa	-	-
SRR1957837	Salmonella Aberdeen	-	-	-	-	aac(6')-Iy	-	-
SRR1957838	Salmonella Java	-	-	tet(A)-1	-	aac(6')-Iaa	-	-
SRR1957839	Salmonella Typhimurium	gyrA_SET[87:D-Y]	sul-1-v2	tet(G)	-	aac(6')-Iaa;aadA-17;aadA-2	floR	CARB-2
SRR1957840	Salmonella Agona	parC_SET[57:T-S]	-	-	-	aac(6')-Iy	-	-
SRR1957841	Salmonella Newport	parC_SET[57:T-S]	-	-	-	aac(6')-Iy	-	-
SRR1957843	Salmonella Newport	parC_SET[57:T-S]	sul-1-v2	tet(G)	dfrA-15	aac(6')-Iy	floR	CARB-2
SRR1957846	Salmonella Typhimurium	-	sul-2	tet(A)	-	aac(6')-Iaa;aph(6)-Id,strA,strB	-	TEM-1
SRR1957850	Salmonella Panama	parC_SET[57:T-S]	-	-	-	aac(6')-Iaa	-	-
SRR1957851	Salmonella Mikawasima	-	-	-	-	aac(6')-Iy	-	-
SRR1957855	Salmonella Typhimurium	-	-	-	-	aac(6')-Iaa	-	-
SRR1957856	Salmonella Poona	parC_SET[57:T-S]	-	-	-	aac(6')-Iaa	-	-
SRR1957857	Salmonella Stanley	parC_SET[57:T-S]	-	-	-	aac(6')-Iy	-	-
SRR1957862	Salmonella Bredeney	parC_SET[57:T-S]	-	-	-	aac(6')-Iy	-	-
SRR1957866	Salmonella Gaminara	parC_SET[57:T-S]	-	-	-	aac(6')-Iy	-	-
SRR1957868	Salmonella Bredeney	parC_SET[57:T-S]	-	-	-	aac(6')-Iy	-	-
SRR1957870	Salmonella Typhimurium	qnrS-1	sul-2	tet(M);tet(A)-1	dfrA-12	aac(6')-Iaa;aadA-15;aadA-2	cml-1;floR	TEM-1
SRR1957871	Salmonella Virchow	gyrA_SET[83:S-Y]	sul-1	tet(A)-1	dfrA-5	aac(6')-Iy	-	-
SRR1957874	Salmonella Typhimurium	-	-	-	-	aac(6')-Iaa	-	-
SRR1957881	Salmonella Typhimurium	-	sul-2	tet(A)	-	aac(6')-Iaa;aph(6)-Id,strA,strB	-	TEM-1
SRR1957882	Salmonella Typhimurium	qnrS-1	-	-	-	aac(6')-Iaa	-	-
SRR1957883	Salmonella Typhimurium	-	-	tet(A)	-	aac(6')-Iaa	-	TEM-1
SRR1957887	Salmonella Unnamed	parC_SET[57:T-S]	-	-	-	aac(6')-Iaa	-	-
SRR1957890	Salmonella Saint-paul	-	-	-	-	aac(6')-Iaa	-	-
SRR1957892	Salmonella Agona	parC_SET[57:T-S]	-	-	-	aac(6')-Iy	-	-
SRR1957895	Salmonella Typhimurium	-	sul-2	tet(A)-1	-	aac(6')-Iaa;aph(6)-Id,strA,strB	-	-
SRR1957903	Salmonella Derby	parC_SET[57:T-S]	-	-	-	aac(6')-Iy;aph(3')-IIa	-	-
SRR1957905	Salmonella Oranienburg	parC_SET[57:T-S]	-	-	-	aac(6')-Iy	-	-
SRR1957907	Salmonella Enteritidis	-	-	-	-	aac(6')-Iy	-	-
SRR1957908	Salmonella Typhimurium	-	-	-	-	aac(6')-Iaa	-	-
SRR1957910	Salmonella Kentucky	gyrA_SET[83:S-F;87:D-N];parC_SET[57:T-S;80:S-I]	sul-1	tet(A)-1	-	aac(6')-Iaa	-	-
SRR1957913	Salmonella Newport	parC_SET[57:T-S]	-	-	-	aac(6')-Iy	-	-
SRR1957917	Salmonella Weltevreden	parC_SET[57:T-S]	-	-	-	aac(6')-Iaa	-	-
SRR1957922	Salmonella Newport	-	-	-	-	aac(6')-Iy	-	-
SRR1957924	Salmonella Stanley	parC_SET[57:T-S]	-	-	-	aac(6')-Iy	-	-
SRR1957926	Salmonella Montevideo	parC_SET[57:T-S]	-	-	-	aac(6')-Iy	-	-
SRR1957927	Salmonella Virchow	-	-	-	-	aac(6')-Iy	-	-
SRR1957931	Salmonella Derby	parC_SET[57:T-S]	-	-	-	aac(6')-Iy	-	-
SRR1957934	Salmonella Senftenberg	gyrA_SET[87:D-B];parC_SET[57:T-X]	-	-	-	aac(6')-Iy	-	-
SRR1957935	Salmonella Alachua	parC_SET[57:T-S]	-	-	-	aac(6')-Iy	-	-
SRR1957936	Salmonella Concord	parC_SET[57:T-S]	-	-	-	aac(6')-Iy	-	-
SRR1957940	Salmonella Typhimurium	-	sul-2	tet(A)	-	aac(6')-Iaa;aph(6)-Id,strA,strB	-	TEM-1
SRR1957941	Salmonella Unnamed	parC_SET[57:T-S]	-	-	-	aac(6')-Iaa	-	-
SRR1957944	Salmonella Kingston	parC_SET[57:T-S]	-	-	-	aac(6')-Iaa	-	-
SRR1957945	Salmonella Weltevreden	parC_SET[57:T-S]	-	-	-	aac(6')-Iaa	-	-
SRR1957948	Salmonella Haifa	-	-	tet(A)	-	aac(6')-Iaa	-	-
SRR1957950	Salmonella Enteritidis	gyrA_SET[87:D-G]	-	-	-	aac(6')-Iy	-	-
SRR1957952	Salmonella Stanley	parC_SET[57:T-S]	-	-	-	aac(6')-Iy	-	-
SRR1957953	Salmonella Unnamed	parC_SET[57:T-S]	-	-	-	aac(6')-Iaa	-	-
SRR1957955	Salmonella Potsdam	-	-	-	-	aac(6')-Iy	-	-
SRR1957956	Salmonella Stanley	parC_SET[57:T-S]	-	tet(M);tet(A)-1	-	aac(6')-Iy	-	TEM-1
SRR1957960	Salmonella Montevideo	parC_SET[57:T-S]	-	-	-	aac(6')-Iy	-	-
SRR1957961	Salmonella Muenchen	parC_SET[57:T-S]	-	-	-	aac(6')-Iy	-	-
SRR1957962	Salmonella Minnesota	parC_SET[57:T-S];qnrB-19	sul-2	tet(A)-1	-	aadA-1b;aac(6')-Iy	-	CMY-2
SRR1957963	Salmonella Montevideo	gyrA_SET[83:S-F];parC_SET[57:T-S]	-	-	-	aac(6')-Iy	-	-
SRR1957970	Salmonella Tibati	parC_SET[57:T-S]	-	-	-	aac(6')-Iaa	-	-
SRR1957971	Salmonella Typhimurium	-	sul-1-v2	tet(G)	-	aac(6')-Iaa;aadA-17;aadA-2	floR	CARB-2
SRR1957975	Salmonella Enteritidis	-	-	tet(A)-1	-	aac(6')-Iy	-	TEM-57
SRR1957977	Salmonella Kintambo	parC_SET[57:T-S]	-	-	-	aac(6')-Iaa	-	-
SRR1957982	Salmonella Thompson	parC_SET[57:T-S]	-	-	-	aac(6')-Iy	-	-
SRR1957985	Salmonella Duisburg	parC_SET[57:T-S]	-	-	-	aac(6')-Iy	-	-
SRR1957989	Salmonella Typhimurium	-	sul-2	tet(A)	-	aac(6')-Iaa;aph(6)-Id,strA,strB	-	TEM-1
SRR1957992	Salmonella Infantis	parC_SET[57:T-S]	-	-	-	aac(6')-Iy	-	-
SRR1957994	Salmonella Typhimurium	-	-	-	-	aac(6')-Iaa	-	-
SRR1957996	Salmonella Stanley	parC_SET[57:T-S]	-	-	-	aac(6')-Iy	-	-
SRR1958002	Salmonella Newport	parC_SET[57:T-S]	-	-	-	aac(6')-Iy	-	-
SRR1958006	Salmonella Typhimurium	qnrS-1	-	-	-	aac(6')-Iaa	-	-
SRR1958007	Salmonella Virchow	gyrA_SET[87:D-Y]	sul-1	tet(A)-1	dfrA-1	aac(3)-IIa;aadA-17;aac(6')-Iy;aph(6)-Id,strA,strB;aadA-2	-	TEM-1
SRR1958015	Salmonella Typhimurium	-	-	-	-	aac(6')-Iaa	-	-
SRR1958020	Salmonella Kentucky	parC_SET[57:T-S]	-	-	-	aac(6')-Iaa	-	-
SRR1958029	Salmonella Virchow	gyrA_SET[87:D-Y]	sul-1	tet(A)-1	dfrA-1	aac(3)-IIa;aadA-17;aph(6)-Id,strA,strB;aac(6')-Iy;aadA-2	-	TEM-1
SRR1958036	Salmonella Typhimurium	-	-	-	-	aac(6')-Iaa	-	-
SRR1958041	Salmonella Newport	parC_SET[57:T-S]	-	-	-	aac(6')-Iy	-	-
SRR1958044	Salmonella Oranienburg	parC_SET[57:T-S]	-	-	-	aac(6')-Iy	-	-
SRR1958045	Salmonella Agama	parC_SET[57:T-S]	-	-	-	aac(6')-Iaa	-	-
SRR1958047	Salmonella Bareilly	parC_SET[57:T-S]	-	-	-	aac(6')-Iy	-	-
SRR1958048	Salmonella Typhimurium	-	sul-2	tet(A)	-	aac(6')-Iaa;aph(6)-Id,strA,strB	-	TEM-1
SRR1958049	Salmonella Infantis	gyrA_SET[83:S-Y];parC_SET[57:T-S]	sul-1	tet(A)-1	-	aac(6')-Iy	-	-
SRR1958050	Salmonella Oranienburg	parC_SET[57:T-S]	-	-	-	aac(6')-Iy	-	-
SRR1958056	Salmonella Gaminara	parC_SET[57:T-S]	-	-	-	aac(6')-Iy	-	-
SRR1958057	Salmonella Kenya	parC_SET[57:T-S]	-	-	-	aac(6')-Iy	-	-
SRR1958061	Salmonella Typhimurium	-	sul-2	-	dfrA-5	aac(6')-Iaa;aph(6)-Id,strA,strB	-	TEM-1
SRR1958062	Salmonella Bredeney	gyrA_SET[83:S-F];parC_SET[57:T-S]	sul-1	-	dfrA-17	aac(6')-Iy;aadA-5	-	-
SRR1958063	Salmonella Unnamed	-	-	-	-	aac(6')-Iaa	-	-
SRR1958071	Salmonella Typhimurium	-	sul-2	tet(A)	-	aac(6')-Iaa;aph(6)-Id,strA,strB	-	TEM-1
SRR1958073	Salmonella Typhimurium	-	sul-2	tet(A)-1	-	aac(6')-Iaa;aph(6)-Id,strA,strB	-	-
SRR1958075	Salmonella Typhimurium	-	sul-2	tet(A)	-	aac(6')-Iaa;aph(6)-Id,strA,strB	-	TEM-1
SRR1958078	Salmonella Montevideo	parC_SET[57:T-S]	-	-	-	aac(6')-Iy	-	-
SRR1958079	Salmonella Coeln	-	-	-	-	aac(6')-Iy	-	-
SRR1958083	Salmonella Bispebjerg	parC_SET[57:T-S]	-	-	-	aac(6')-Iy	-	-
SRR1958084	Salmonella Typhimurium	-	sul-2	tet(A)	-	aac(6')-Iaa;aph(6)-Id,strA,strB	-	TEM-1
SRR1958086	Salmonella Corvallis	parC_SET[57:T-S];qnrS-1	sul-2	tet(A)-1	-	aac(6')-Iaa;aph(6)-Id,strA,strB	-	-
SRR1958087	Salmonella Muenchen	parC_SET[57:T-S]	-	-	-	aac(6')-Iy	-	-
SRR1958090	Salmonella Mikawasima	-	-	-	-	aac(6')-Iy	-	-
SRR1958094	Salmonella Typhimurium	qnrS-1	sul-2	tet(A)-1	-	aac(6')-Iaa;aph(6)-Id,strA,strB	-	-
SRR1958096	Salmonella Amager	-	-	-	-	aac(6')-Iy	-	-
SRR1958099	Salmonella Takoradi	parC_SET[57:T-S]	-	-	-	aac(6')-Iy	-	-
SRR1958104	Salmonella Coeln	-	-	-	-	aac(6')-Iaa	-	-
SRR1958105	Salmonella Bareilly	parC_SET[57:T-S]	-	-	-	aac(6')-Iy	-	-
SRR1958107	Salmonella Typhimurium	-	sul-2	tet(A)	-	aac(6')-Iaa;aph(6)-Id,strA,strB	-	TEM-1
SRR1958109	Salmonella Thompson	parC_SET[57:T-S]	-	-	-	aac(6')-Iy	-	-
SRR1958110	Salmonella Typhimurium	-	-	-	-	aac(6')-Iaa	-	-
SRR1958116	Salmonella Typhimurium	-	sul-1a	tet(A)	dfrA-1	aac(6')-Iaa;aadA-13	-	-
SRR1958126	Salmonella Braenderup	parC_SET[57:T-S]	-	-	-	aac(6')-Iaa	-	-
SRR1958127	Salmonella Obogu	parC_SET[57:T-S]	-	-	-	aac(6')-Iaa	-	-
SRR1958130	Salmonella Enteritidis	gyrA_SET[83:S-Y]	-	-	-	aac(6')-Iy	-	-
SRR1958132	Salmonella Typhimurium	-	sul-2	tet(A)	-	aac(6')-Iaa;aph(6)-Id,strA,strB	-	TEM-1
SRR1958133	Salmonella Typhimurium	-	sul-2	tet(A)	-	aac(6')-Iaa;aph(6)-Id,strA,strB	-	TEM-1
SRR1958136	Salmonella Enteritidis	gyrA_SET[87:D-N]	-	-	-	aac(6')-Iy	-	-
SRR1958138	Salmonella Mikawasima	-	-	-	-	aac(6')-Iy	-	TEM-117-p
SRR1958140	Salmonella Unnamed	parC_SET[57:T-S]	-	-	-	aac(6')-Iy	-	-
SRR1958141	Salmonella Virchow	gyrA_SET[83:S-Y]	sul-1	tet(A)-1	dfrA-5	aac(6')-Iy	-	-
SRR1958143	Salmonella Enteritidis	-	-	tet(A)-1	-	aac(6')-Iy	-	-
SRR1958144	Salmonella Enteritidis	gyrA_SET[83:S-Y]	-	-	-	aac(6')-Iy	-	-
SRR1958146	Salmonella Typhimurium	-	sul-2	tet(A)	-	aac(6')-Iaa;aph(6)-Id,strA,strB	-	TEM-1
SRR1958147	Salmonella Javiana	parC_SET[57:T-S]	-	-	-	aac(6')-Iaa	-	-
SRR1958149	Salmonella Gaminara	parC_SET[57:T-S]	-	-	-	aac(6')-Iy	-	-
SRR1958151	Salmonella Infantis	parC_SET[57:T-S]	-	-	-	aac(6')-Iy	-	-
SRR1958153	Salmonella Agama	parC_SET[57:T-S]	-	-	-	aac(6')-Iaa	-	-
SRR1958154	Salmonella Durham	parC_SET[57:T-S]	-	-	-	aac(6')-Iaa	-	-
SRR1958158	Salmonella Java	gyrA_SET[87:D-G]	-	tet(A)-1	-	aac(6')-Iaa	-	-
SRR1958160	Salmonella Mbandaka	parC_SET[57:T-S];qnrB-9	sul-1	tet(C)	dfrA-5	aac(6')-Iaa	-	-
SRR1958161	Salmonella Kenya	parC_SET[57:T-S]	-	-	-	aac(6')-Iy	-	-
SRR1958171	Salmonella Agama	parC_SET[57:T-S]	-	-	-	aac(6')-Iaa	-	-
SRR1958173	Salmonella Typhimurium	-	-	-	-	aac(6')-Iaa	-	-
SRR1958175	Salmonella Virchow	gyrA_SET[87:D-N]	-	-	-	aac(6')-Iy	-	-
SRR1958176	Salmonella Bredeney	parC_SET[57:T-S];qnrD-v1;qnrD	-	-	-	aac(6')-Iy	-	-
SRR1958178	Salmonella Newport	parC_SET[57:T-S]	-	-	-	aac(6')-Iy	-	-
SRR1958181	Salmonella Typhimurium	-	-	tet(A)	-	aac(6')-Iaa	-	-
SRR1958184	Salmonella Gaminara	parC_SET[57:T-S]	-	-	-	aac(6')-Iy	-	-
SRR1958195	Salmonella Oranienburg	parC_SET[57:T-S]	-	-	-	aac(6')-Iy	-	-
SRR1958197	Salmonella Monschaui	parC_SET[57:T-S]	-	-	-	aac(6')-Iaa	-	-
SRR1958199	Salmonella Newport	parC_SET[57:T-S]	-	-	-	aac(6')-Iy	-	-
SRR1958200	Salmonella Dublin	-	-	-	-	aac(6')-Iy	-	-
SRR1958202	Salmonella Typhimurium	-	sul-2	tet(A)	-	aac(6')-Iaa;aph(6)-Id,strA,strB	-	TEM-1
SRR1958206	Salmonella Typhimurium	qnrS-1	sul-1	tet(A)-1	-	aac(6')-Iaa;aadA-17;aadA-2	-	-
SRR1958213	Salmonella Senftenberg	parC_SET[57:T-S]	-	-	-	aac(6')-Iy	-	-
SRR1958214	Salmonella Typhimurium	-	-	-	-	aac(6')-Iaa	-	-
SRR1958215	Salmonella Kentucky	gyrA_SET[83:S-F;87:D-N];parC_SET[57:T-S;80:S-I]	sul-1	tet(A)-1	-	aac(6')-Iaa;aac(3)-Id;aadA-7	-	TEM-1
SRR1958217	Salmonella Kentucky	gyrA_SET[83:S-F;87:D-Y];parC_SET[57:T-S;80:S-I]	sul-1	tet(A)-1	-	aac(6')-Iaa;aac(3)-Id;aadA-7	-	TEM-1
SRR1958218	Salmonella Durham	parC_SET[57:T-S]	-	-	-	aac(6')-Iaa	-	-
SRR1958220	Salmonella Virchow	-	-	-	-	aac(6')-Iy	-	-
SRR1958221	Salmonella Typhimurium	-	sul-2	tet(A)	-	aac(6')-Iaa;aph(6)-Id,strA,strB	-	TEM-1
SRR1958223	Salmonella Typhimurium	-	sul-2	tet(A)	-	aac(6')-Iaa;aph(6)-Id,strA,strB	-	TEM-1
SRR1958228	Salmonella Haifa	-	-	-	-	aac(6')-Iaa	-	TEM-1
SRR1958232	Salmonella Virchow	gyrA_SET[87:D-Y]	sul-1	tet(A)-1	dfrA-1	aac(3)-IIa;aadA-17;aac(6')-Iy;aph(6)-Id,strA,strB;aadA-2	-	TEM-1
SRR1958233	Salmonella Typhimurium	-	sul-2	-	-	aac(6')-Iaa;aph(6)-Id,strA,strB	-	TEM-1
SRR1958239	Salmonella Hadar	gyrA_SET[87:D-Y];parC_SET[57:T-S]	-	tet(A)-1	-	aph(6)-Id,strA,strB;aac(6')-Iy	-	-
SRR1958240	Salmonella Ibadan	parC_SET[57:T-S]	-	-	-	aac(6')-Iaa	-	-
SRR1958241	Salmonella Typhimurium	-	-	-	-	aac(6')-Iaa	-	TEM-1
SRR1958243	Salmonella Typhimurium	-	-	-	-	aac(6')-Iaa	-	-
SRR1958244	Salmonella Panama	parC_SET[57:T-S]	-	-	-	aac(6')-Iaa	-	-
SRR1958245	Salmonella Coeln	-	-	-	-	aac(6')-Iy	-	-
SRR1958246	Salmonella Virchow	gyrA_SET[87:D-Y];qnrS-1	-	tet(A)-1	-	aph(6)-Id,strA,strB;aac(6')-Iy	-	TEM-159
SRR1958248	Salmonella Kottbus	parC_SET[57:T-S]	-	-	-	aac(6')-Iy	-	-
SRR1958249	Salmonella Kentucky	parC_SET[57:T-S]	-	-	-	aac(6')-Iy	-	-
SRR1958253	Salmonella Enteritidis	-	-	-	-	aac(6')-Iy	-	-
SRR1958255	Salmonella Java	parC_SET[57:T-S]	-	-	-	aac(6')-Iy	-	-
SRR1958256	Salmonella Bareilly	parC_SET[57:T-S]	-	-	-	aac(6')-Iy	-	-
SRR1958258	Salmonella Mikawasima	-	-	-	-	aac(6')-Iy	-	-
SRR1958259	Salmonella Kingston	parC_SET[57:T-S]	-	-	-	aac(6')-Iaa	-	-
SRR1958260	Salmonella Typhimurium	-	sul-2	tet(A)	-	aac(6')-Iaa;aph(6)-Id,strA,strB	-	TEM-1
SRR1958265	Salmonella Braenderup	parC_SET[57:T-S]	-	-	-	aac(6')-Iaa	-	-
SRR1958266	Salmonella Saint-paul	-	-	-	-	aac(6')-Iy	-	-
SRR1958274	Salmonella Newport	parC_SET[57:T-S]	-	-	-	aac(6')-Iy	-	-
SRR1958276	Salmonella Liverpool	parC_SET[57:T-S]	-	-	-	aac(6')-Iy	-	-
SRR1958278	Salmonella Haifa	-	-	-	-	aac(6')-Iaa	-	-
SRR1958279	Salmonella Montevideo	parC_SET[57:T-S]	-	-	-	aac(6')-Iy	-	-
SRR1958281	Salmonella Typhimurium	-	sul-2	tet(A)-1	dfrA-5	aac(6')-Iaa;aph(6)-Id,strA,strB	-	TEM-1
SRR1958286	Salmonella Agama	parC_SET[57:T-S]	-	-	-	aac(6')-Iaa	-	-
SRR1958287	Salmonella Virchow	gyrA_SET[87:D-Y]	sul-1	tet(A)-1	dfrA-1	aac(6')-Iy;aac(3)-IIa	-	TEM-1
SRR1958289	Salmonella Virchow	gyrA_SET[87:D-Y]	-	-	-	aac(6')-Iy	-	TEM-1
SRR1958292	Salmonella Derby	parC_SET[57:T-S]	-	-	-	aac(6')-Iy	-	-
SRR1958297	Salmonella Newport	parC_SET[57:T-S]	-	-	-	aac(6')-Iy	-	-
SRR1958298	Salmonella Typhimurium	-	-	-	-	aac(6')-Iaa	-	-
SRR1958302	Salmonella Bredeney	parC_SET[57:T-S];qnrD-v1;qnrD	-	-	-	aac(6')-Iy	-	-
SRR1958303	Salmonella Typhimurium	-	-	-	-	aac(6')-Iaa	-	-
SRR1958308	Salmonella Stanley	parC_SET[57:T-S]	-	-	-	aac(6')-Iy	-	TEM-1
SRR1958313	Salmonella Typhimurium	-	sul-1	tet(A)	-	aac(6')-Iaa	catA-1	OXA-1
SRR1958317	Salmonella Typhimurium	-	sul-2	tet(A)-1	-	aac(6')-Iaa;aph(6)-Id,strA,strB	-	-
SRR1958320	Salmonella Typhimurium	-	-	-	-	aac(6')-Iaa	-	-
SRR1958321	Salmonella Enteritidis	gyrA_SET[87:D-Y]	-	-	-	aac(6')-Iy	-	-
SRR1958322	Salmonella Typhimurium	-	-	-	-	aac(6')-Iaa	-	-
SRR1958323	Salmonella Unnamed	parC_SET[57:T-S]	-	-	-	aac(6')-Iaa	-	-
SRR1958325	Salmonella Enteritidis	gyrA_SET[87:D-G]	-	-	-	aac(6')-Iy	-	-
SRR1958326	Salmonella Oranienburg	parC_SET[57:T-S]	-	-	-	aac(6')-Iy	-	-
SRR1958327	Salmonella Thompson	parC_SET[57:T-S]	-	-	-	aac(6')-Iy	-	-
SRR1958328	Salmonella Infantis	parC_SET[57:T-S]	-	-	-	aac(6')-Iy	-	-
SRR1958330	Salmonella Oranienburg	parC_SET[57:T-S]	-	-	-	aac(6')-Iy	-	-
SRR1958331	Salmonella Typhimurium	-	sul-2	tet(A)	dfrA-14	aac(6')-Iaa;aph(6)-Id,strA,strB	-	TEM-1
SRR1958333	Salmonella Zaiman	-	-	-	-	aac(6')-Iy	-	-
SRR1958335	Salmonella Essen	parC_SET[57:T-S]	-	-	-	aac(6')-Iy	-	-
SRR1958339	Salmonella Napoli	-	-	-	-	aac(6')-Iy	-	-
SRR1958341	Salmonella Farmsen	parC_SET[57:T-S]	-	-	-	aac(6')-Iaa	-	-
SRR1958343	Salmonella Mikawasima	-	-	-	-	aac(6')-Iy	-	-
SRR1958345	Salmonella Ajiobo	parC_SET[57:T-S]	-	-	-	aac(6')-Iaa	-	-
SRR1958348	Salmonella Stanley	parC_SET[57:T-S]	-	-	-	aac(6')-Iy	-	-
SRR1958350	Salmonella Braenderup	parC_SET[57:T-S];qnrB-19	-	-	-	aac(6')-Iaa	-	-
SRR1958351	Salmonella Bovis-morbificans	-	-	-	-	aac(6')-Iy	-	-
SRR1958352	Salmonella Stanley	parC_SET[57:T-S]	-	-	-	aac(6')-Iy	-	-
SRR1958353	Salmonella Typhimurium	-	-	-	-	aac(6')-Iaa	-	-
SRR1958354	Salmonella Typhimurium	-	sul-2	-	-	aac(6')-Iaa;aph(6)-Id,strA,strB	-	TEM-1
SRR1958357	Salmonella Oranienburg	parC_SET[57:T-S]	-	-	-	aac(6')-Iy	-	-
SRR1958358	Salmonella Indiana	parC_SET[57:T-S]	-	-	-	aac(6')-Iy	-	-
SRR1958360	Salmonella Bonn	parC_SET[57:T-S]	-	-	-	aac(6')-Iy	-	-
SRR1958362	Salmonella Thompson	parC_SET[57:T-S]	-	-	-	aac(6')-Iy	-	-
SRR1958363	Salmonella Virchow	parC_SET[57:T-S]	-	-	-	aac(6')-Iy	-	-
SRR1958365	Salmonella Albany	gyrA_SET[87:D-Y];parC_SET[57:T-S]	sul-1	tet(A)-1	dfrA-5	aac(6')-Iaa	-	-
SRR1958370	Salmonella Enteritidis	-	-	-	-	aac(6')-Iy	-	-
SRR1958371	Salmonella Typhimurium	-	-	-	-	aac(6')-Iaa	-	-
SRR1958372	Salmonella Infantis	gyrA_SET[83:S-Y];parC_SET[57:T-S]	sul-1	tet(A)-1	-	aac(6')-Iy	-	-
SRR1958374	Salmonella Newport	gyrA_SET[87:D-G];parC_SET[57:T-S]	sul-1-v2	tet(G)	dfrA-15	aac(6')-Iy	floR	CARB-2
SRR1958375	Salmonella Liverpool	parC_SET[57:T-S]	-	-	-	aac(6')-Iy	-	-
SRR1958376	Salmonella Typhimurium	parC_SET[57:T-S]	-	-	-	aac(6')-Iy	-	-
SRR1958377	Salmonella Weltevreden	parC_SET[57:T-S]	-	-	-	aac(6')-Iaa	-	-
SRR1958378	Salmonella Virchow	-	-	-	-	aac(6')-Iy	-	-
SRR1958379	Salmonella Enteritidis	gyrA_SET[83:S-Y]	-	-	-	aac(6')-Iy	-	-
SRR1958384	Salmonella Bareilly	parC_SET[57:T-S]	-	-	-	aac(6')-Iy	-	-
SRR1958385	Salmonella Enteritidis	gyrA_SET[87:D-N]	-	-	-	aac(6')-Iy	-	-
SRR1958386	Salmonella Typhimurium	-	-	-	-	aac(6')-Iaa	-	-
SRR1958389	Salmonella Virchow	-	-	-	-	aac(6')-Iy	-	-
SRR1958393	Salmonella Stanley	parC_SET[57:T-S]	-	tet(M);tet(A)-1	-	aac(6')-Iy	-	TEM-1
SRR1958394	Salmonella Typhimurium	-	-	-	-	aac(6')-Iaa	-	-
SRR1958398	Salmonella Enteritidis	gyrA_SET[87:D-Y]	-	-	-	aac(6')-Iy	-	-
SRR1958401	Salmonella Deversoir	parC_SET[57:T-S]	-	-	-	aac(6')-Iaa	-	-
SRR1958402	Salmonella Typhimurium	-	sul-3;sul-2	tet(A)-1	dfrA-12	aac(6')-Iaa;aph(6)-Id,strA,strB;aadA-8b;aadA-2	cml-1	TEM-1
SRR1958407	Salmonella Typhimurium	-	sul-1-v2	tet(G)	-	aac(6')-Iaa;aadA-17;aadA-2	floR	CARB-2
SRR1958412	Salmonella Bardo	-	-	-	-	aac(6')-Iy	-	-
SRR1958420	Salmonella Thompson	parC_SET[57:T-S]	-	-	-	aac(6')-Iy	-	-
SRR1958425	Salmonella Newport	parC_SET[57:T-S]	-	-	-	aac(6')-Iy	-	-
SRR1958433	Salmonella Wassenaar	parC_SET[57:T-S]	-	-	-	aac(6')-Iy	-	-
SRR1958437	Salmonella Typhimurium	-	-	-	-	aac(6')-Iaa	-	-
SRR1958439	Salmonella Kentucky	parC_SET[57:T-S]	-	-	-	aac(6')-Iy	-	-
SRR1958440	Salmonella Typhimurium	gyrA_SET[87:D-N]	sul-2	tet(A)	-	aac(6')-Iaa;aph(6)-Id,strA,strB	-	TEM-1
SRR1958441	Salmonella Chester	parC_SET[57:T-S];qnrB-19	-	-	-	aac(6')-Iy	-	-
SRR1958442	Salmonella Napoli	-	-	-	-	aac(6')-Iy	-	-
SRR1958443	Salmonella Typhimurium	gyrA_SET[87:D-N]	sul-2	tet(A)	-	aac(6')-Iaa;aph(6)-Id,strA,strB	-	TEM-1
SRR1958445	Salmonella Unnamed	parC_SET[57:T-S]	-	-	-	aac(6')-Iaa	-	-
SRR1958447	Salmonella Bareilly	parC_SET[57:T-S]	-	-	-	aac(6')-Iy	-	-
SRR1958450	Salmonella Oranienburg	parC_SET[57:T-S]	-	-	-	aac(6')-Iy	-	-
SRR1958453	Salmonella Liverpool	parC_SET[57:T-S]	-	-	-	aac(6')-Iy	-	-
SRR1958454	Salmonella Enteritidis	-	-	-	-	aac(6')-Iy	-	-
SRR1958456	Salmonella Gaminara	parC_SET[57:T-S]	-	-	-	aac(6')-Iy	-	-
SRR1958458	Salmonella Typhimurium	-	sul-2	tet(A)	-	aac(6')-Iaa;aph(6)-Id,strA,strB	-	TEM-1
SRR1958462	Salmonella Kottbus	parC_SET[57:T-S]	-	-	-	aac(6')-Iy	-	-
SRR1958463	Salmonella Mbandaka	parC_SET[57:T-S]	-	-	-	aac(6')-Iaa	-	-
SRR1958465	Salmonella Typhimurium	-	-	-	-	aac(6')-Iaa	-	-
SRR1958467	Salmonella Typhimurium	-	-	-	-	aac(6')-Iaa	-	-
SRR1958468	Salmonella Virchow	gyrA_SET[87:D-Y]	sul-1	tet(A)-1	dfrA-12	aac(6')-Iy;aadA-8b;aadA-2	-	-
SRR1958469	Salmonella Montevideo	parC_SET[57:T-S]	-	-	-	aac(6')-Iy	-	-
SRR1958470	Salmonella Typhimurium	-	-	-	-	aac(6')-Iaa	-	-
SRR1958471	Salmonella Give	parC_SET[57:T-S]	-	-	-	aac(6')-Iy	-	-
SRR1958472	Salmonella Typhimurium	-	sul-2	tet(A)	-	aac(6')-Iaa;aph(6)-Id,strA,strB	-	TEM-1
SRR1958474	Salmonella Bareilly	parC_SET[57:T-S]	-	-	-	aac(6')-Iy	-	-
SRR1958477	Salmonella Typhimurium	-	-	-	-	aac(6')-Iaa	-	-
SRR1958478	Salmonella Weltevreden	parC_SET[57:T-S]	-	-	-	aac(6')-Iaa	-	-
SRR1958481	Salmonella Typhimurium	-	-	-	-	aac(6')-Iaa	-	-
SRR1958487	Salmonella Saint-paul	-	-	-	-	aac(6')-Iy	-	-
SRR1958488	Salmonella Heidelberg	parC_SET[57:T-S]	-	-	-	aac(6')-Iy	-	-
SRR1958489	Salmonella Enteritidis	gyrA_SET[87:D-N]	-	-	-	aac(6')-Iy	-	-
SRR1958491	Salmonella Infantis	parC_SET[57:T-S]	-	-	-	aac(6')-Iy	-	-
SRR1958492	Salmonella Typhimurium	-	-	-	-	aac(6')-Iaa	-	TEM-1
SRR1958496	Salmonella Mbandaka	parC_SET[57:T-S]	-	-	-	aac(6')-Iaa	-	-
SRR1958497	Salmonella Poona	parC_SET[57:T-S]	-	-	-	aac(6')-Iy	-	-
SRR1958498	Salmonella Montevideo	parC_SET[57:T-S]	-	-	-	aac(6')-Iy	-	-
SRR1958501	Salmonella Hadar	parC_SET[57:T-S]	-	-	-	aac(6')-Iy	-	-
SRR1958503	Salmonella Agama	parC_SET[57:T-S]	-	-	-	aac(6')-Iaa	-	-
SRR1958505	Salmonella Schwarzengrund	parC_SET[57:T-S]	-	-	-	aac(6')-Iy	-	-
SRR1958507	Salmonella Saint-paul	-	-	-	-	aac(6')-Iy	-	-
SRR1958508	Salmonella Infantis	parC_SET[57:T-S]	-	-	-	aac(6')-Iy	-	-
SRR1958509	Salmonella Manhattan	parC_SET[57:T-S]	-	-	-	aac(6')-Iaa	-	-
SRR1958512	Salmonella Virchow	gyrA_SET[87:D-Y];qnrS-1	-	tet(A)-1	-	aph(6)-Id,strA,strB;aac(6')-Iy	-	TEM-159
SRR1958513	Salmonella Typhimurium	-	sul-2	tet(A)	-	aac(6')-Iaa;aph(6)-Id,strA,strB	-	TEM-1
SRR1958515	Salmonella Braenderup	parC_SET[57:T-S]	-	-	-	aac(6')-Iaa	-	-
SRR1958516	Salmonella Enteritidis	gyrA_SET[87:D-N]	-	-	-	aac(6')-Iy	-	-
SRR1958520	Salmonella Newport	parC_SET[57:T-S]	-	-	-	aac(6')-Iy	-	-
SRR1958521	Salmonella Montevideo	parC_SET[57:T-S]	-	-	-	aac(6')-Iy	-	-
SRR1958523	Salmonella Agona	parC_SET[57:T-S];qnrS-1	sul-2	tet(A)-1[u]	-	aac(6')-Iy;aph(6)-Id,strA,strB	floR	-
SRR1958524	Salmonella Newport	parC_SET[57:T-S]	-	-	-	aac(6')-Iy	-	-
SRR1958526	Salmonella Enteritidis	-	-	-	-	aac(6')-Iy	-	-
SRR1958527	Salmonella Oranienburg	parC_SET[57:T-S]	-	-	-	aac(6')-Iy	-	-
SRR1958529	Salmonella Mikawasima	-	-	-	-	aac(6')-Iy	-	-
SRR1958539	Salmonella Enteritidis	gyrA_SET[87:D-G;100:Y-H]	-	-	-	aac(6')-Iy	-	-
SRR1958540	Salmonella Kentucky	gyrA_SET[83:S-F;87:D-N];parC_SET[57:T-S;80:S-I]	-	-	-	aac(6')-Iaa	floR	TEM-1
SRR1958541	Salmonella Virchow	gyrA_SET[83:S-F]	-	-	-	aac(6')-Iy	-	-
SRR1958542	Salmonella Java	-	-	-	-	aac(6')-Iy	-	-
SRR1958543	Salmonella Unnamed	parC_SET[57:T-S]	-	-	-	aac(6')-Iy	-	-
SRR1958544	Salmonella Agama	parC_SET[57:T-S]	-	-	-	aac(6')-Iaa	-	-
SRR1958549	Salmonella Virchow	gyrA_SET[87:D-Y]	sul-1	tet(A)-1	dfrA-1	aac(6')-Iy;aac(3)-IIa	-	TEM-1
SRR1958551	Salmonella Typhimurium	-	-	-	-	aac(6')-Iaa	-	-
SRR1958554	Salmonella Kottbus	parC_SET[57:T-S]	-	-	-	aac(6')-Iy	-	-
SRR1958557	Salmonella Typhimurium	-	sul-2	tet(A)	-	aac(6')-Iaa;aph(6)-Id,strA,strB	-	TEM-1
SRR1958563	Salmonella Typhimurium	-	-	tet(A)	-	aac(6')-Iaa	-	-
SRR1958564	Salmonella Virchow	parC_SET[57:T-S]	-	-	-	aac(6')-Iy	-	-
SRR1958566	Salmonella Ajiobo	parC_SET[57:T-S]	-	-	-	aac(6')-Iaa	-	-
SRR1958567	Salmonella Kottbus	parC_SET[57:T-S]	-	-	-	aac(6')-Iy	-	-
SRR1958568	Salmonella Oranienburg	parC_SET[57:T-S]	-	-	-	aac(6')-Iy	-	-
SRR1958569	Salmonella Chingola	parC_SET[57:T-S]	-	-	-	aac(6')-Iaa	-	-
SRR1958572	Salmonella Durham	parC_SET[57:T-S]	-	-	-	aac(6')-Iaa	-	-
SRR1958573	Salmonella Unnamed	parC_SET[56:A-V;57:T-S]	-	-	-	aac(6')-Iy	-	-
SRR1958576	Salmonella Coeln	-	-	-	-	aac(6')-Iy	-	-
SRR1958577	Salmonella Typhimurium	-	sul-2	tet(A)	-	aac(6')-Iaa;aph(6)-Id,strA,strB	-	TEM-1
SRR1958579	Salmonella Stanley	gyrA_SET[83:S-Y];parC_SET[57:T-S]	sul-1	tet(A)-1	dfrA-12	aac(6')-Iy;aadA-8b;aadA-2	-	-
SRR1958582	Salmonella Agona	parC_SET[57:T-S]	-	-	-	aac(6')-Iy	-	-
SRR1958586	Salmonella Havana	parC_SET[57:T-S]	-	-	-	aac(6')-Iy	-	-
SRR1958589	Salmonella Virchow	gyrA_SET[87:D-Y]	-	-	-	aac(6')-Iy	-	-
SRR1958590	Salmonella Mbandaka	parC_SET[57:T-S]	-	-	-	aac(6')-Iaa	-	-
SRR1958591	Salmonella Typhimurium	-	sul-2	tet(A)	-	aac(6')-Iaa;aph(6)-Id,strA,strB	-	TEM-1
SRR1958598	Salmonella Dublin	-	-	-	-	aac(6')-Iy	-	-
SRR1958604	Salmonella Litchfield	qnrB-6	sul-1	tet(A)-1	dfrA-27	aadA-16;aac(6')-Ib-cr;aac(6')-Iy	-	-
SRR1958605	Salmonella Agona	parC_SET[57:T-S]	-	-	-	aac(6')-Iy	-	-
SRR1958609	Salmonella Typhimurium	-	-	tet(A)	-	aac(6')-Iaa	-	TEM-1
SRR1958610	Salmonella Enteritidis	-	-	-	-	aac(6')-Iy	-	-
SRR1958611	Salmonella Bonn	-	-	-	-	aac(6')-Iaa	-	-
SRR1958612	Salmonella Durham	parC_SET[57:T-S]	-	-	-	aac(6')-Iaa	-	-
SRR1958613	Salmonella Oranienburg	parC_SET[57:T-S]	-	-	-	aac(6')-Iy	-	-
SRR1958616	Salmonella Kentucky	parC_SET[57:T-S]	-	-	-	aac(6')-Iy	-	-
SRR1958617	Salmonella Enteritidis	gyrA_SET[87:D-N]	-	-	-	aac(6')-Iy	-	-
SRR1958619	Salmonella Oranienburg	parC_SET[57:T-S]	-	-	-	aac(6')-Iy	-	-
SRR1958620	Salmonella Typhimurium	-	sul-2	tet(A)	-	aac(6')-Iaa;aph(6)-Id,strA,strB	-	TEM-1
SRR1958622	Salmonella Montevideo	parC_SET[57:T-S]	-	-	-	aac(6')-Iy	-	-
SRR1958626	Salmonella Kenya	parC_SET[57:T-S]	-	-	-	aac(6')-Iy	-	-
SRR1958627	Salmonella Agbeni	parC_SET[57:T-S]	-	-	-	aac(6')-Iy	-	-
SRR1958631	Salmonella Typhimurium	gyrA_SET[87:D-Y]	sul-1-v2	tet(G)	-	aac(6')-Iaa;aadA-17;aadA-2	floR	CARB-2
SRR1958634	Salmonella Kentucky	gyrA_SET[83:S-F;87:D-Y];parC_SET[57:T-S;80:S-I]	-	-	-	aac(6')-Iaa	-	OXA-114a[u];TEM-1
SRR1958636	Salmonella Kentucky	gyrA_SET[83:S-F;87:D-N];parC_SET[57:T-S;80:S-I]	-	-	-	aac(6')-Iaa	-	TEM-1
SRR1958637	Salmonella Stanleyville	-	-	-	-	aac(6')-Iy	-	CMY-2
SRR1958638	Salmonella Dublin	-	-	-	-	aac(6')-Iy	-	-
SRR1958640	Salmonella Unnamed	parC_SET[57:T-S]	-	-	-	aac(6')-Iaa	-	-
SRR1958641	Salmonella Newport	parC_SET[57:T-S]	-	-	-	aac(6')-Iy	-	-
SRR1958643	Salmonella Unnamed	parC_SET[57:T-S]	-	-	-	aac(6')-Iaa	-	-
SRR1958644	Salmonella Haifa	-	-	-	-	aac(6')-Iaa	-	-
SRR1958645	Salmonella Typhimurium	-	sul-2	-	-	aac(6')-Iaa;aph(6)-Id,strA,strB	-	TEM-1
SRR1958648	Salmonella Montevideo	parC_SET[57:T-S]	-	-	-	aac(6')-Iy	-	-
SRR1958649	Salmonella Haifa	-	-	-	-	aac(6')-Iaa	-	-
SRR1958650	Salmonella Infantis	parC_SET[57:T-S]	-	-	-	aac(6')-Iy	-	-
SRR1958653	Salmonella Stanley	parC_SET[57:T-S]	-	-	-	aac(6')-Iy	-	-
SRR1958655	Salmonella Enteritidis	-	-	-	-	aac(6')-Iaa	-	-
SRR1958656	Salmonella Kenya	parC_SET[57:T-S]	-	-	-	aac(6')-Iy	-	-
SRR1958658	Salmonella Gaillac	parC_SET[57:T-S]	-	-	-	aac(6')-Iy	-	-
SRR1958662	Salmonella Anatum	parC_SET[57:T-S]	-	-	-	aac(6')-Iy	-	-
SRR1958665	Salmonella Agona	parC_SET[57:T-S]	-	-	-	aac(6')-Iy	-	-
SRR1958666	Salmonella Bovis-morbificans	-	-	-	-	aac(6')-Iy	-	-
SRR1958667	Salmonella Schwarzengrund	parC_SET[57:T-S]	-	-	-	aac(6')-Iy	-	-
SRR1958669	Salmonella Mbandaka	parC_SET[57:T-S]	-	-	-	aac(6')-Iaa	-	-
SRR1958670	Salmonella Typhimurium	gyrA_SET[87:D-N]	sul-1-v2	tet(G)	-	aac(6')-Iaa;aadA-17;aadA-2	floR	CARB-2
SRR1958675	Salmonella Typhimurium	-	-	-	-	aac(6')-Iaa	-	-
SRR1958680	Salmonella Hadar	gyrA_SET[83:S-Y];parC_SET[57:T-S]	-	tet(A)-1	-	aph(6)-Id,strA,strB;aac(6')-Iy	-	-
SRR1958681	Salmonella Bispebjerg	parC_SET[57:T-S]	-	-	-	aac(6')-Iy	-	-
SRR1958683	Salmonella Kentucky	gyrA_SET[83:S-F;87:D-Y];parC_SET[57:T-S;80:S-I]	sul-1	tet(A)-1	-	aac(6')-Iaa;aac(3)-Id;aadA-7	-	TEM-1
SRR1958686	Salmonella Typhimurium	-	sul-1-v2	tet(G)	-	aac(6')-Iaa;aadA-17;aadA-2	floR	CARB-2
SRR1958687	Salmonella Braenderup	parC_SET[57:T-S]	-	-	-	aac(6')-Iaa	-	-
SRR1958688	Salmonella Typhimurium	gyrA_SET[87:D-Y]	sul-1-v2	tet(G)	-	aac(6')-Iaa;aadA-17;aadA-2	floR	CARB-2
SRR1958690	Salmonella Montevideo	parC_SET[57:T-S]	-	-	-	aac(6')-Iy	-	-
SRR1959120	Salmonella Typhimurium	-	sul-2	tet(A)	-	aac(6')-Iaa;aph(6)-Id,strA,strB	-	TEM-1
SRR1959220	Salmonella Lerum	parC_SET[57:T-S]	-	-	-	aac(6')-Iy	-	-
SRR1959224	Salmonella Thompson	parC_SET[57:T-S]	-	-	-	aac(6')-Iy	-	-
SRR1959225	Salmonella Montevideo	parC_SET[57:T-S]	-	-	-	aac(6')-Iy	-	-
SRR1959228	Salmonella Potsdam	parC_SET[57:T-S]	-	-	-	aac(6')-Iy	-	-
SRR1959231	Salmonella Aberdeen	-	-	-	-	aac(6')-Iy	-	TEM-117-p
SRR1959232	Salmonella Virchow	gyrA_SET[83:S-Y]	sul-1	tet(A)-1	dfrA-5	aac(6')-Iy	-	-
SRR1959234	Salmonella Typhimurium	-	sul-2	tet(A)	-	aac(6')-Iaa;aph(6)-Id,strA,strB	-	TEM-1
SRR1959235	Salmonella Poona	parC_SET[57:T-S]	-	-	-	aac(6')-Iaa	-	-
SRR1959236	Salmonella Heidelberg	parC_SET[57:T-S]	-	-	-	aac(6')-Iy	-	-
SRR1959240	Salmonella Abony	-	-	-	-	aac(6')-Iy	-	-
SRR1959241	Salmonella Kiambu	parC_SET[57:T-S]	-	-	-	aac(6')-Iy	-	-
SRR1959245	Salmonella Unnamed	parC_SET[57:T-S]	-	-	-	aac(6')-Iy	-	-
SRR1959246	Salmonella Agona	parC_SET[57:T-S]	-	-	-	aac(6')-Iy	-	TEM-1
SRR1959247	Salmonella Agama	parC_SET[57:T-S]	-	-	-	aac(6')-Iaa	-	-
SRR1959249	Salmonella Saint-paul	-	-	-	-	aac(6')-Iaa	-	-
SRR1959250	Salmonella Litchfield	-	-	-	-	aac(6')-Iy	-	-
SRR1959257	Salmonella Shubra	-	-	-	-	aac(6')-Iaa	-	-
SRR1959261	Salmonella Virchow	gyrA_SET[87:D-Y]	-	-	-	aac(6')-Iy	-	-
SRR1959263	Salmonella Bareilly	parC_SET[57:T-S]	-	-	-	aac(6')-Iy	-	-
SRR1959265	Salmonella Virchow	gyrA_SET[87:D-Y]	sul-1	tet(A)-1	dfrA-1	aac(3)-IIa;aadA-17;aac(6')-Iy;aph(6)-Id,strA,strB;aadA-2	-	TEM-1
SRR1959266	Salmonella Oranienburg	parC_SET[57:T-S]	-	-	-	aac(6')-Iy	-	-
SRR1959268	Salmonella Takoradi	parC_SET[57:T-S]	-	-	-	aac(6')-Iaa	-	-
SRR1959271	Salmonella Mbandaka	parC_SET[57:T-S]	-	-	-	aac(6')-Iaa	-	-
SRR1959274	Salmonella Typhimurium	-	-	-	-	aac(6')-Iaa	-	-
SRR1959276	Salmonella Wassenaar	parC_SET[57:T-S]	-	-	-	aac(6')-Iy	-	-
SRR1959278	Salmonella Typhimurium	-	-	tet(A)	-	aac(6')-Iaa;aph(6)-Id,strA,strB	-	TEM-1
SRR1959280	Salmonella Braenderup	parC_SET[57:T-S]	-	-	-	aac(6')-Iaa	-	-
SRR1959283	Salmonella Umbilo	parC_SET[57:T-S]	-	-	-	aac(6')-Iy	-	-
SRR1959287	Salmonella Muenchen	parC_SET[57:T-S]	-	-	-	aac(6')-Iaa	-	-
SRR1959292	Salmonella Thompson	parC_SET[57:T-S]	-	-	-	aac(6')-Iy	-	-
SRR1959293	Salmonella Adelaide	parC_SET[57:T-S]	-	-	-	aac(6')-Iy	-	-
SRR1959295	Salmonella Stanley	parC_SET[57:T-S]	-	-	-	aac(6')-Iy	-	-
SRR1959296	Salmonella Typhimurium	-	sul-2	tet(A)	-	aac(6')-Iaa;aph(6)-Id,strA,strB	-	TEM-1
SRR1959298	Salmonella Enteritidis	-	-	-	-	aac(6')-Iy	-	-
SRR1959299	Salmonella Infantis	gyrA_SET[83:S-Y];parC_SET[57:T-S]	-	-	-	aac(6')-Iy	-	-
SRR1959300	Salmonella Bareilly	parC_SET[57:T-S]	-	-	-	aac(6')-Iy	-	-
SRR1959301	Salmonella Mbandaka	parC_SET[57:T-S]	sul-1	tet(A)-1	dfrA-1	aac(6')-Iaa	-	-
SRR1959304	Salmonella San-diego	parC_SET[57:T-S]	-	-	-	aac(6')-Iy	-	-
SRR1959305	Salmonella Heidelberg	parC_SET[57:T-S]	-	-	-	aac(6')-Iy	-	-
SRR1959308	Salmonella Mbandaka	parC_SET[57:T-S]	-	-	-	aac(6')-Iaa	-	-
SRR1959309	Salmonella Schwarzengrund	parC_SET[57:T-S]	-	-	-	aac(6')-Iy	-	-
SRR1959313	Salmonella Muenster	parC_SET[57:T-S]	-	-	-	aac(6')-Iy	-	-
SRR1959314	Salmonella Typhimurium	-	sul-2	tet(A)	-	aac(6')-Iaa;aph(6)-Id,strA,strB	-	TEM-1
SRR1959316	Salmonella Chester	parC_SET[57:T-S];qnrS-1	sul-2	tet(A)-1[u]	dfrA-14	aac(6')-Iaa;aph(6)-Id,strA,strB	floR	-
SRR1959317	Salmonella Hadar	gyrA_SET[83:S-F];parC_SET[57:T-S]	-	tet(A)-1	-	aph(6)-Id,strA,strB;aac(6')-Iy	-	-
SRR1959321	Salmonella Enteritidis	gyrA_SET[87:D-N]	-	-	-	aac(6')-Iy	-	-
SRR1959358	Salmonella Stanley	parC_SET[57:T-S]	-	tet(A)-1;tet(M)	-	aac(6')-Iy	-	TEM-1
SRR1959359	Salmonella Mbandaka	parC_SET[57:T-S]	-	-	-	aac(6')-Iaa	-	-
SRR1959363	Salmonella Typhimurium	-	-	-	-	aac(6')-Iaa	-	TEM-1
SRR1959364	Salmonella Kentucky	gyrA_SET[83:S-F;87:D-Y];parC_SET[57:T-S;80:S-I]	-	tet(A)-1	-	aac(6')-Iaa	-	TEM-1
SRR1959367	Salmonella Bonn	parC_SET[57:T-S]	-	-	-	aac(6')-Iy	-	-
SRR1959378	Salmonella Kingston	parC_SET[57:T-S]	-	-	-	aac(6')-Iaa	-	-
SRR1959380	Salmonella Typhimurium	-	sul-2	tet(A)	-	aac(6')-Iaa;aph(6)-Id,strA,strB	-	TEM-1
SRR1959386	Salmonella Enteritidis	gyrA_SET[83:S-Y]	-	-	-	aac(6')-Iy	-	-
SRR1959387	Salmonella Blockley	gyrA_SET[83:S-F;87:D-G];parC_SET[57:T-S;80:S-R]	-	tet(A)-1	-	aac(6')-Iy	-	-
SRR1959391	Salmonella Bovis-morbificans	-	-	-	-	aac(6')-Iy	-	-
SRR1959392	Salmonella Haifa	-	-	-	-	aac(6')-Iaa	-	-
SRR1959394	Salmonella Glostrup	parC_SET[57:T-S]	-	-	-	aac(6')-Iaa	-	-
SRR1959397	Salmonella Javiana	parC_SET[57:T-S]	-	-	-	aac(6')-Iaa	-	-
SRR1959401	Salmonella Richmond	parC_SET[57:T-S]	-	-	-	aac(6')-Iy	-	-
SRR1959402	Salmonella Potsdam	parC_SET[57:T-S]	-	-	-	aac(6')-Iy	-	-
SRR1959403	Salmonella Java	-	sul-1-v2	tet(G)	-	aadA-17;aac(6')-Iy;aadA-2	floR	CARB-2
SRR1959405	Salmonella Wassenaar	parC_SET[57:T-S]	-	-	-	aac(6')-Iy	-	-
SRR1959406	Salmonella Corvallis	parC_SET[57:T-S];qnrS-1	-	-	-	aac(6')-Iaa	-	-
SRR1959409	Salmonella Virchow	-	-	-	-	aac(6')-Iy	-	-
SRR1959410	Salmonella Mikawasima	-	-	-	-	aac(6')-Iy	-	-
SRR1959417	Salmonella Newport	parC_SET[57:T-S]	-	-	-	aac(6')-Iy	-	-
SRR1959418	Salmonella London	parC_SET[57:T-S]	-	-	-	aac(6')-Iaa	-	-
SRR1959422	Salmonella Kentucky	gyrA_SET[83:S-F;87:D-N];parC_SET[57:T-S;80:S-I]	sul-1;sul-2	tet(A)-1	-	aac(6')-Iaa;aph(6)-Id,strA,strB;aadA-7	floR	TEM-1
SRR1959425	Salmonella Typhimurium	-	-	-	-	aac(6')-Iaa	-	-
SRR1959427	Salmonella Kentucky	gyrA_SET[83:S-F;87:D-N];parC_SET[57:T-S;80:S-I]	sul-1	tet(A)-1	-	aac(6')-Iaa;aadA-7	-	TEM-1
SRR1959430	Salmonella Wangata	parC_SET[57:T-S]	-	-	-	aac(6')-Iaa	-	-
SRR1959439	Salmonella Virchow	gyrA_SET[87:D-Y]	sul-1	tet(A)-1	dfrA-1	aac(3)-IIa;aadA-17;aac(6')-Iy;aph(6)-Id,strA,strB;aadA-2	-	TEM-1
SRR1959440	Salmonella Richmond	parC_SET[57:T-S]	-	-	-	aac(6')-Iy	-	-
SRR1959441	Salmonella Kisangani	parC_SET[57:T-S]	-	-	-	aac(6')-Iy	-	-
SRR1959442	Salmonella Miami	parC_SET[57:T-S]	-	-	-	aac(6')-Iy	-	-
SRR1959444	Salmonella Chester	parC_SET[57:T-S];qnrB-19	sul-2	tet(A)-1[u]	dfrA-14	aac(6')-Iy;aph(6)-Id,strA,strB	-	-
SRR1959445	Salmonella Kentucky	parC_SET[57:T-S]	-	-	-	aac(6')-Iy	-	-
SRR1959446	Salmonella Mbandaka	parC_SET[57:T-S]	-	-	-	aac(6')-Iaa	-	-
SRR1959447	Salmonella Rubislaw	parC_SET[57:T-S]	-	-	-	aac(6')-Iy	-	-
SRR1959450	Salmonella Bareilly	parC_SET[57:T-S]	-	-	-	aac(6')-Iy	-	-
SRR1959451	Salmonella Typhimurium	-	-	-	-	aac(6')-Iaa	-	TEM-1
SRR1959453	Salmonella Typhimurium	-	-	-	-	aac(6')-Iaa	-	-
SRR1959456	Salmonella Mikawasima	-	-	-	-	aac(6')-Iy	-	-
SRR1959460	Salmonella Typhimurium	-	-	tet(A)	-	aac(6')-Iaa	-	TEM-1
SRR1959462	Salmonella Typhimurium	-	-	tet(A)	-	aac(6')-Iaa	-	-
SRR1959464	Salmonella Agona	parC_SET[57:T-S]	-	-	-	aac(6')-Iy	-	-
SRR1959466	Salmonella Virchow	-	-	-	-	aac(6')-Iy	-	-
SRR1959467	Salmonella Typhimurium	-	-	tet(A)	-	aac(6')-Iaa	-	-
SRR1959470	Salmonella Virchow	parC_SET[57:T-S]	-	-	-	aac(6')-Iy	-	-
SRR1959471	Salmonella Typhimurium	-	sul-2	tet(A)	-	aac(6')-Iaa;aph(6)-Id,strA,strB	-	TEM-1
SRR1959472	Salmonella Typhimurium	-	sul-1-v2;sul-2	tet(G)	dfrA-14	aac(6')-Iaa;aadA-17;aph(6)-Id,strA,strB;aadA-2	floR	CARB-2
SRR1959474	Salmonella Virchow	parC_SET[57:T-S]	-	-	-	aac(6')-Iy	-	-
SRR1959476	Salmonella Newport	parC_SET[57:T-S]	-	-	-	aac(6')-Iy	-	-
SRR1959478	Salmonella Typhimurium	-	sul-1-v2	tet(G)	-	aac(6')-Iaa;aadA-17;aadA-2	floR	CARB-2
SRR1959480	Salmonella Java	-	-	-	-	aac(6')-Iy	-	-
SRR1959481	Salmonella Montevideo	parC_SET[57:T-S]	-	-	-	aac(6')-Iy	-	-
SRR1959483	Salmonella Infantis	parC_SET[57:T-S]	-	-	-	aac(6')-Iy	-	-
SRR1959490	Salmonella Houten	parC_SET[57:T-S]	-	-	-	aac(6')-Iy	-	-
SRR1959491	Salmonella Butantan	parC_SET[57:T-S]	-	-	-	aac(6')-Iy	-	-
SRR1959493	Salmonella Typhimurium	-	-	-	-	aac(6')-Iaa	-	-
SRR1959494	Salmonella Virchow	-	-	-	-	aac(6')-Iy	-	-
SRR1959499	Salmonella Typhimurium	-	-	-	-	aac(6')-Iaa	-	-
SRR1959502	Salmonella Typhimurium	-	-	-	-	aac(6')-Iaa	-	-
SRR1959504	Salmonella Typhimurium	-	-	tet(A)	-	aac(6')-Iaa	-	-
SRR1959507	Salmonella Typhimurium	-	sul-2	tet(A)	dfrA-14	aac(6')-Iaa;aph(6)-Id,strA,strB	-	TEM-1
SRR1959509	Salmonella Java	-	-	-	-	aac(6')-Iy	-	-
SRR1959513	Salmonella Typhimurium	-	-	-	-	aac(6')-Iaa	-	-
SRR1959717	Salmonella Javiana	parC_SET[57:T-S]	-	-	-	aac(6')-Iaa	-	-
SRR1959718	Salmonella Newport	parC_SET[57:T-S]	-	-	-	aac(6')-Iy	-	-
SRR1959722	Salmonella San-diego	parC_SET[57:T-S]	-	-	-	aac(6')-Iy	-	-
SRR1959725	Salmonella Montevideo	parC_SET[57:T-S]	-	-	-	aac(6')-Iy	-	-
SRR1959726	Salmonella Virchow	gyrA_SET[87:D-Y]	-	-	-	aac(6')-Iy	-	-
SRR1959727	Salmonella Typhimurium	-	sul-2	tet(A)	-	aac(6')-Iaa;aph(6)-Id,strA,strB	-	TEM-1
SRR1960029	Salmonella Typhimurium	-	-	-	-	aac(6')-Iaa	-	-
SRR1960035	Salmonella Kottbus	parC_SET[57:T-S]	-	-	-	aac(6')-Iy	-	-
SRR1960036	Salmonella Typhimurium	-	-	-	-	aac(6')-Iaa	-	-
SRR1960037	Salmonella Montevideo	parC_SET[57:T-S]	-	-	-	aac(6')-Iy	-	-
SRR1960040	Salmonella Typhimurium	-	sul-2	tet(A)	-	aac(6')-Iaa;aph(6)-Id,strA,strB	-	TEM-1
SRR1960043	Salmonella Virchow	gyrA_SET[87:D-N]	-	-	-	aac(6')-Iy	-	-
SRR1960045	Salmonella Typhimurium	-	-	-	-	aac(6')-Iaa	-	-
SRR1960049	Salmonella Enteritidis	-	-	-	-	aac(6')-Iy	-	-
SRR1960051	Salmonella Saint-paul	-	-	-	-	aac(6')-Iaa	-	-
SRR1960054	Salmonella Durham	parC_SET[57:T-S]	-	-	-	aac(6')-Iaa	-	-
SRR1960055	Salmonella Ibadan	parC_SET[57:T-S]	-	-	-	aac(6')-Iy	-	-
SRR1960056	Salmonella Typhimurium	-	-	-	-	aac(6')-Iaa	-	-
SRR1960059	Salmonella Aba	parC_SET[57:T-S]	-	-	-	aac(6')-Iy	-	-
SRR1960069	Salmonella Kisangani	parC_SET[57:T-S]	-	-	-	aac(6')-Iy	-	-
SRR1960077	Salmonella Virchow	gyrA_SET[87:D-Y]	-	-	-	aac(6')-Iy	-	-
SRR1960079	Salmonella Havana	parC_SET[57:T-S]	-	-	-	aac(6')-Iaa	-	-
SRR1960080	Salmonella Livingstone	-	-	-	-	aac(6')-Iy	-	-
SRR1960085	Salmonella Newport	parC_SET[57:T-S]	sul-2	tet(A)-1[u]	-	aac(6')-Iy;aph(6)-Id,strA,strB	floR	-
SRR1960086	Salmonella Montevideo	parC_SET[57:T-S]	-	-	-	aac(6')-Iy	-	-
SRR1960090	Salmonella Infantis	gyrA_SET[87:D-Y];parC_SET[57:T-S]	sul-1	tet(A)-1	-	aac(6')-Iy;aph(4)-Ia,aadD;aac(3)-IVa	floR	CTX-M-65
SRR1960091	Salmonella Enteritidis	-	-	-	-	aac(6')-Iy	-	-
SRR1960121	Salmonella Plymouth	parC_SET[57:T-S]	-	-	-	aac(6')-Iaa	-	TEM-1
SRR1960122	Salmonella Typhimurium	-	sul-2	tet(A)	-	aac(6')-Iaa;aph(6)-Id,strA,strB	-	TEM-1
SRR1960124	Salmonella Chester	parC_SET[57:T-S];qnrB-19	-	-	-	aac(6')-Iy	-	-
SRR1960125	Salmonella Stanley	gyrA_SET[83:S-Y];parC_SET[57:T-S]	sul-1	tet(A)-1	dfrA-12	aac(6')-Iy;aadA-8b;aadA-2	-	-
SRR1960128	Salmonella Typhimurium	-	sul-2	tet(A)	-	aac(6')-Iaa;aph(6)-Id,strA,strB	-	TEM-1
SRR1960129	Salmonella Stanley	parC_SET[57:T-S]	-	-	-	aac(6')-Iy	-	-
SRR1960131	Salmonella Typhimurium	-	sul-2	tet(A)	-	aac(6')-Iaa;aph(6)-Id,strA,strB	-	TEM-1
SRR1960134	Salmonella Enteritidis	gyrA_SET[87:D-Y]	-	-	-	aac(6')-Iy	-	-
SRR1960137	Salmonella Reading	parC_SET[57:T-S]	-	-	-	aac(6')-Iy	-	-
SRR1960138	Salmonella Typhimurium	-	-	tet(A)	-	aac(6')-Iaa	-	-
SRR1960140	Salmonella Typhimurium	-	-	-	-	aac(6')-Iaa	-	-
SRR1960142	Salmonella Worb	parC_SET[57:T-S]	-	-	-	aac(6')-Iy	-	-
SRR1960146	Salmonella Infantis	gyrA_SET[83:S-Y];parC_SET[57:T-S]	sul-1	tet(A)-1	-	aac(6')-Iy	-	-
SRR1960148	Salmonella Mikawasima	-	-	-	-	aac(6')-Iy	-	-
SRR1960154	Salmonella Saint-paul	-	sul-1	tet(A)-1	dfrA-15	aac(6')-Iy	-	-
SRR1960161	Salmonella Dublin	-	-	-	-	aac(6')-Iy	-	-
SRR1960163	Salmonella Enteritidis	-	-	-	-	aac(6')-Iy	-	-
SRR1960165	Salmonella Typhimurium	-	-	-	-	aac(6')-Iaa	-	-
SRR1960169	Salmonella Typhimurium	-	sul-3;sul-1	tet(A)-1;tet(A)	dfrA-12	aac(6')-Iaa;aadA-15;aph(3')-IIa;aph(6)-Id,strA,strB;aph(4)-Ia,aadD;aac(3)-IVa;aadA-2	cml-1	TEM-1
SRR1960181	Salmonella Enteritidis	-	-	-	-	aac(6')-Iy	-	-
SRR1960182	Salmonella Typhimurium	-	-	-	-	aac(6')-Iaa	-	-
SRR1960183	Salmonella Bredeney	parC_SET[57:T-S]	-	tet(A)-1[u]	-	aac(6')-Iy	floR	-
SRR1960185	Salmonella Typhimurium	-	sul-2	tet(A)	-	aac(6')-Iaa;aph(6)-Id,strA,strB	-	TEM-1
SRR1960186	Salmonella Typhimurium	-	sul-1-v2	tet(G)	-	aac(6')-Iaa;aadA-17;aadA-2	floR	CARB-2
SRR1960188	Salmonella San-diego	parC_SET[57:T-S]	-	-	-	aac(6')-Iy	-	-
SRR1960193	Salmonella Mikawasima	-	-	-	-	aac(3)-IId;aac(6')-Iy	-	TEM-1
SRR1960195	Salmonella Albany	gyrA_SET[87:D-N];parC_SET[57:T-S]	sul-1-v2	tet(G)	dfrA-1	aac(6')-Iaa	floR	CARB-2
SRR1960198	Salmonella Agona	parC_SET[57:T-S]	-	-	-	aac(6')-Iy	-	-
SRR1960202	Salmonella Potsdam	gyrA_SET[83:S-F];parC_SET[57:T-S]	-	-	-	aac(6')-Iy	-	-
SRR1960203	Salmonella Agona	parC_SET[57:T-S]	-	-	-	aac(6')-Iy	-	-
SRR1960210	Salmonella Enteritidis	gyrA_SET[87:D-G]	-	-	-	aac(6')-Iy	-	-
SRR1960213	Salmonella Kentucky	parC_SET[57:T-S]	-	-	-	aac(6')-Iy	-	-
SRR1960214	Salmonella Larochelle	parC_SET[57:T-S]	-	-	-	aac(6')-Iaa	-	-
SRR1960216	Salmonella Litchfield	qnrS-1	-	tet(A)-1	-	aac(6')-Iy	-	-
SRR1960220	Salmonella Typhimurium	-	sul-2	tet(A)-1	-	aac(6')-Iaa;aph(6)-Id,strA,strB	-	-
SRR1960224	Salmonella Braenderup	parC_SET[57:T-S]	-	-	-	aac(6')-Iaa	-	-
SRR1960231	Salmonella Derby	parC_SET[57:T-S]	-	-	-	aac(6')-Iy	-	-
SRR1960235	Salmonella Bredeney	parC_SET[57:T-S]	-	-	-	aac(6')-Iy	-	-
SRR1960238	Salmonella Saint-paul	-	-	-	-	aac(6')-Iaa	-	-
SRR1960239	Salmonella Mikawasima	-	-	-	-	aac(6')-Iy	-	-
SRR1960250	Salmonella Virchow	-	-	-	-	aac(6')-Iy	-	-
SRR1960251	Salmonella Stanley	parC_SET[57:T-S]	-	-	-	aac(6')-Iy	-	-
SRR1960252	Salmonella Typhimurium	-	sul-1-v2	tet(G)	-	aac(6')-Iaa;aadA-17;aadA-2	floR	CARB-2
SRR1960264	Salmonella Typhimurium	-	sul-2	tet(A)-1	-	aac(6')-Iaa;aph(6)-Id,strA,strB	-	-
SRR1960270	Salmonella Virchow	parC_SET[57:T-S]	-	-	-	aac(6')-Iy	-	-
SRR1960277	Salmonella Muenchen	parC_SET[57:T-S]	-	-	-	aac(6')-Iy	-	-
SRR1960279	Salmonella Newport	-	-	-	-	aac(6')-Iy	-	-
SRR1960285	Salmonella Typhimurium	-	-	-	-	aac(6')-Iaa	-	-
SRR1960292	Salmonella Richmond	parC_SET[57:T-S]	-	-	-	aac(6')-Iy	-	-
SRR1960295	Salmonella Mbandaka	parC_SET[57:T-S]	-	-	-	aac(6')-Iaa	-	-
SRR1960296	Salmonella Typhimurium	-	sul-2	tet(A)	-	aac(6')-Iaa;aph(6)-Id,strA,strB	-	TEM-1
SRR1960311	Salmonella Typhimurium	-	sul-2	tet(A)	-	aac(6')-Iaa;aph(6)-Id,strA,strB	-	-
SRR1960313	Salmonella Mbandaka	parC_SET[57:T-S];qnrB-9	sul-1	tet(A)	dfrA-1	aac(6')-Iaa	-	-
SRR1960315	Salmonella Typhimurium	-	sul-2	tet(A)	dfrA-14	aac(6')-Iaa;aph(6)-Id,strA,strB	-	TEM-1
SRR1960322	Salmonella Typhimurium	-	-	-	-	aac(6')-Iaa	-	-
SRR1960323	Salmonella Newport	parC_SET[57:T-S]	-	-	-	aac(6')-Iy	-	-
SRR1960325	Salmonella Braenderup	parC_SET[57:T-S]	-	-	-	aac(6')-Iaa	-	-
SRR1960327	Salmonella Typhimurium	-	sul-2	tet(A)	-	aac(6')-Iaa;aph(6)-Id,strA,strB	-	TEM-1
SRR1960356	Salmonella Unnamed	parC_SET[57:T-S]	-	-	-	aac(6')-Iaa	-	-
SRR1960357	Salmonella Poona	parC_SET[57:T-S]	-	-	-	aac(6')-Iaa	-	-
SRR1960358	Salmonella Typhimurium	-	sul-2	tet(A)	-	aac(6')-Iaa;aph(6)-Id,strA,strB	-	TEM-1
SRR1960360	Salmonella Neukoelln	-	-	-	-	aac(6')-Iy	-	-
SRR1960361	Salmonella Hvittingfoss	parC_SET[57:T-S]	-	-	-	aac(6')-Iy	-	-
SRR1960362	Salmonella Typhimurium	-	sul-2	-	-	aac(6')-Iaa;aph(6)-Id,strA,strB	-	TEM-1
SRR1960364	Salmonella Typhimurium	qnrS-1	sul-2;sul-3	tet(A)-1;tet(A)	dfrA-12	aac(6')-Iaa;aadA-17;aph(6)-Id,strA,strB;aadA-2;aph(4)-Ia,aadD;aac(3)-IVa	-	TEM-1
SRR1960366	Salmonella Typhimurium	-	-	-	-	aac(6')-Iaa	-	-
SRR1960367	Salmonella Zaiman	-	-	-	-	aac(6')-Iy	-	-
SRR1960368	Salmonella Djugu	parC_SET[57:T-S]	-	-	-	aac(6')-Iy	-	-
SRR1960369	Salmonella Saint-paul	-	-	-	-	aac(6')-Iy	-	CTX-M-15;TEM-1
SRR1960372	Salmonella Blockley	gyrA_SET[83:S-F];parC_SET[57:T-S]	-	tet(A)-1	-	aph(6)-Id,strA,strB;aac(6')-Iy	-	-
SRR1960373	Salmonella Chester	parC_SET[57:T-S];qnrB-19	sul-2	tet(A)-1[u]	dfrA-14	aac(6')-Iy;aph(6)-Id,strA,strB	-	-
SRR1960374	Salmonella Enteritidis	gyrA_SET[100:Y-H]	-	-	-	aac(6')-Iy	-	-
SRR1960378	Salmonella Enteritidis	gyrA_SET[83:S-F]	-	-	-	aac(6')-Iy	-	-
SRR1960379	Salmonella Kentucky	gyrA_SET[83:S-F;87:D-Y];parC_SET[57:T-S;80:S-I]	sul-1	tet(A)-1	-	aac(6')-Iaa;aac(3)-Id;aadA-7	floR	TEM-1
SRR1960459	Salmonella Virchow	parC_SET[57:T-S]	-	-	-	aac(6')-Iy	-	-
SRR1960481	Salmonella Poona	parC_SET[57:T-S]	sul-1	tet(A)-1	dfrA-1	aac(6')-Iaa	-	-
SRR1960505	Salmonella Adelaide	parC_SET[57:T-S]	-	-	-	aac(6')-Iy	-	-
SRR1960532	Salmonella Typhimurium	-	-	-	-	aac(6')-Iaa	-	-
SRR1960565	Salmonella Adelaide	parC_SET[57:T-S]	-	-	-	aac(6')-Iaa	-	-
SRR1960611	Salmonella Enteritidis	-	-	-	-	aac(6')-Iy	-	-
SRR1960632	Salmonella Agona	gyrA_SET[87:D-N];parC_SET[57:T-S]	-	tet(A)-1	-	aac(6')-Iy	-	-
SRR1960665	Salmonella Enteritidis	-	-	-	-	aac(6')-Iy	-	-
SRR1960686	Salmonella Typhimurium	qnrB-19	-	-	-	aac(6')-Iaa	-	-
SRR1960687	Salmonella Typhimurium	-	sul-2	tet(A)	-	aac(6')-Iaa;aph(6)-Id,strA,strB	-	TEM-1
SRR1960689	Salmonella Typhimurium	-	sul-2	tet(A)	-	aac(6')-Iaa;aph(6)-Id,strA,strB	-	TEM-1
SRR1960691	Salmonella Lattenkamp	parC_SET[57:T-S]	-	-	-	aac(6')-Iaa	-	-
SRR1960723	Salmonella Potsdam	-	-	-	-	aac(6')-Iy	-	-
SRR1960789	Salmonella Javiana	parC_SET[57:T-S]	-	-	-	aac(6')-Iaa	-	-
SRR1960810	Salmonella San-diego	parC_SET[57:T-S]	-	-	-	aac(6')-Iy	-	-
SRR1960876	Salmonella Kintambo	parC_SET[57:T-S]	-	-	-	aac(6')-Iaa	-	-
SRR1960978	Salmonella Virchow	gyrA_SET[87:D-Y]	sul-1	tet(A)-1	dfrA-1	aac(3)-IIa;aac(6')-Iy	-	TEM-1
SRR1960982	Salmonella Typhimurium	-	sul-1	tet(A)	-	aac(6')-Iaa	catA-1	OXA-1
SRR1960985	Salmonella Typhimurium	-	sul-2	tet(A)	dfrA-14	aac(6')-Iaa;aph(6)-Id,strA,strB	-	TEM-1
SRR1960987	Salmonella Typhimurium	-	sul-1	tet(A)-1	-	aac(6')-Iaa;aadA-1	-	-
SRR1961052	Salmonella Stanley	parC_SET[57:T-S];qnrS-1	sul-3;sul-1	tet(M);tet(A)-1	dfrA-12	aac(6')-Iy;aadA-8b;aadA-2	floR	TEM-1
SRR1961080	Salmonella Enteritidis	-	-	-	-	aac(6')-Iy	-	-
SRR1961102	Salmonella Dublin	-	-	-	-	aac(6')-Iy	-	-
SRR1961506	Salmonella Enteritidis	-	-	-	-	aac(6')-Iy	-	-
SRR1961508	Salmonella Typhimurium	-	sul-1;sul-2	tet(A)	-	aac(6')-Iaa;aadA-22;aph(6)-Id,strA,strB;aadA-3	-	TEM-1
SRR1961561	Salmonella Ohio	parC_SET[57:T-S]	-	-	-	aac(6')-Iy	-	-
SRR1961604	Salmonella Blockley	parC_SET[57:T-S]	-	-	-	aac(6')-Iy	-	-
SRR1961655	Salmonella Stanley	parC_SET[57:T-S]	-	-	-	aac(6')-Iy	-	-
SRR1961768	Salmonella Saint-paul	-	-	-	-	aac(6')-Iy	-	-
SRR1961771	Salmonella Typhimurium	-	-	-	-	aac(6')-Iaa	-	TEM-1
SRR1961772	Salmonella Chester	parC_SET[57:T-S]	-	-	-	aac(6')-Iy	-	-
SRR1961873	Salmonella Typhimurium	-	sul-2	tet(A)	-	aac(6')-Iaa;aph(6)-Id,strA,strB	-	TEM-1
SRR1961909	Salmonella Sinstorf	parC_SET[57:T-S]	-	-	-	aac(6')-Iy	-	-
SRR1961943	Salmonella Enteritidis	gyrA_SET[87:D-Y]	sul-2	tet(A)-1	-	aac(6')-Iy;aph(6)-Id,strA,strB	-	TEM-1
SRR1961973	Salmonella Virchow	parC_SET[57:T-S]	-	-	-	aac(6')-Iy	-	-
SRR1962018	Salmonella San-diego	parC_SET[57:T-S]	-	-	-	aac(6')-Iy	-	-
SRR1962044	Salmonella Javiana	parC_SET[57:T-S]	-	-	-	aac(6')-Iaa	-	-
SRR1962045	Salmonella Enteritidis	-	-	-	-	aac(6')-Iy	-	-
SRR1962131	Salmonella Panama	parC_SET[57:T-S]	-	-	-	aac(6')-Iaa	-	-
SRR1962283	Salmonella Javiana	parC_SET[57:T-S]	-	-	-	aac(6')-Iaa	-	-
SRR1962286	Salmonella Enteritidis	gyrA_SET[87:D-N]	-	-	-	aac(6')-Iy	-	-
SRR1962288	Salmonella Virchow	-	-	-	-	aac(6')-Iy	-	-
SRR1962339	Salmonella Mbandaka	parC_SET[57:T-S]	-	-	-	aac(6')-Iaa	-	-
SRR1962379	Salmonella Infantis	parC_SET[57:T-S]	-	-	-	aac(6')-Iy	-	-
SRR1962482	Salmonella Thompson	parC_SET[57:T-S]	-	-	-	aac(6')-Iy	-	-
SRR1962504	Salmonella Virchow	parC_SET[57:T-S]	-	-	-	aac(6')-Iy	-	-
SRR1962554	Salmonella Typhimurium	-	-	-	-	aac(6')-Iaa	-	-
SRR1962559	Salmonella Braenderup	parC_SET[57:T-S]	-	-	-	aac(6')-Iaa	-	-
SRR1962604	Salmonella Typhimurium	-	sul-3;sul-2	tet(A)-1	dfrA-12	aac(6')-Iaa;aph(6)-Id,strA,strB;aadA-8b;aadA-2	cml-1	TEM-1
SRR1963066	Salmonella Stanley	parC_SET[57:T-S]	-	-	-	aac(6')-Iy	-	-
SRR1963068	Salmonella Stanleyville	gyrA_SET[69:V-X]	-	-	-	aac(6')-Iy	-	-
SRR1963072	Salmonella Haifa	-	-	-	-	aac(6')-Iaa	-	-
SRR1963073	Salmonella Mbandaka	parC_SET[57:T-S]	-	-	-	aac(6')-Iaa	-	-
SRR1963076	Salmonella Lomita	parC_SET[57:T-S]	-	-	-	aac(6')-Iy	-	-
SRR1963079	Salmonella Typhimurium	-	-	tet(A)	-	aac(6')-Iaa	-	-
SRR1963080	Salmonella Dublin	-	-	-	-	aac(6')-Iy	-	-
SRR1963081	Salmonella Enteritidis	qnrB-19	-	-	-	aac(6')-Iy	-	-
SRR1963083	Salmonella Typhimurium	-	-	-	-	aac(6')-Iaa	-	-
SRR1963087	Salmonella Enteritidis	gyrA_SET[87:D-Y]	-	-	-	aac(6')-Iy	-	-
SRR1963089	Salmonella Kedougou	-	-	-	-	aac(6')-Iaa	-	-
SRR1963091	Salmonella Typhimurium	-	sul-2	tet(A)	-	aac(6')-Iaa;aph(6)-Id,strA,strB	-	TEM-1
SRR1963092	Salmonella Newport	parC_SET[57:T-S]	-	-	-	aac(6')-Iy	-	-
SRR1963093	Salmonella Typhimurium	-	-	-	-	aac(6')-Iaa	-	TEM-1
SRR1963095	Salmonella Tennessee	parC_SET[57:T-S]	-	-	-	aac(6')-Iy	-	-
SRR1963096	Salmonella Senftenberg	parC_SET[57:T-S]	-	-	-	aac(6')-Iy	-	-
SRR1963097	Salmonella Enteritidis	-	-	-	-	aac(6')-Iy	-	-
SRR1963099	Salmonella Oranienburg	parC_SET[57:T-S]	-	-	-	aac(6')-Iy	-	-
SRR1963100	Salmonella Enteritidis	-	-	-	-	aac(6')-Iy	-	-
SRR1963104	Salmonella Havana	parC_SET[57:T-S]	-	-	-	aac(6')-Iaa	-	-
SRR1963105	Salmonella Virchow	-	-	-	-	aac(6')-Iy	-	-
SRR1963110	Salmonella Infantis	gyrA_SET[87:D-N];parC_SET[57:T-S]	-	-	-	aac(6')-Iy	-	-
SRR1963111	Salmonella Typhimurium	-	sul-2	-	-	aac(6')-Iaa	-	TEM-1
SRR1963112	Salmonella Thompson	parC_SET[57:T-S]	-	-	-	aac(6')-Iy	-	-
SRR1963113	Salmonella Oslo	parC_SET[57:T-S]	-	-	-	aac(6')-Iy	-	-
SRR1963118	Salmonella Enteritidis	gyrA_SET[83:S-Y]	-	-	-	aac(6')-Iy	-	-
SRR1963119	Salmonella Virchow	parC_SET[57:T-S]	-	-	-	aac(6')-Iy	-	-
SRR1963143	Salmonella Bareilly	parC_SET[57:T-S]	-	-	-	aac(6')-Iy	-	-
SRR1963144	Salmonella Bareilly	parC_SET[57:T-S]	-	-	-	aac(6')-Iy	-	-
SRR1963146	Salmonella Typhimurium	qnrA-1	sul-1	tet(A)-1	dfrA-16	aadA-2;aac(6')-Iaa;aadA-17;ant(2'')-Ia	catA-1	CTX-M-9
SRR1963149	Salmonella Java	-	-	-	-	aac(6')-Iy	-	-
SRR1963150	Salmonella Newport	-	-	-	-	aac(6')-Iy	-	-
SRR1963224	Salmonella Emek	-	-	-	-	aac(6')-Iy	-	-
SRR1963225	Salmonella Typhimurium	-	-	tet(A)	-	aac(6')-Iaa	-	-
SRR1963226	Salmonella Newport	parC_SET[57:T-S]	-	-	-	aac(6')-Iy	-	-
SRR1963227	Salmonella Kentucky	parC_SET[57:T-S]	-	-	-	aac(6')-Iy	-	-
SRR1963231	Salmonella Livingstone	gyrA_SET[83:S-F]	-	-	-	aac(6')-Iy	-	-
SRR1963232	Salmonella Enteritidis	-	-	-	-	aac(6')-Iy	-	-
SRR1963240	Salmonella Tennessee	parC_SET[57:T-S]	-	-	-	aac(6')-Iy	-	-
SRR1963241	Salmonella Panama	parC_SET[57:T-S]	sul-3	tet(M);tet(A)-1	dfrA-12	aac(6')-Iaa;aadA-12;aadA-2	cml-1	TEM-191-p
SRR1963245	Salmonella Newport	parC_SET[57:T-S]	sul-2	tet(A)-1[u]	-	aph(6)-Id,strA,strB;aac(6')-Iy	floR	-
SRR1963246	Salmonella Typhimurium	gyrA_SET[83:S-Y]	sul-1	tet(A)	-	aac(6')-Iaa;aac(3)-IId	-	OXA-1
SRR1963247	Salmonella Virchow	parC_SET[57:T-S]	-	-	-	aac(6')-Iy	-	-
SRR1963250	Salmonella Typhimurium	-	sul-2	tet(A)	-	aac(6')-Iaa;aph(6)-Id,strA,strB	-	TEM-1
SRR1963254	Salmonella Typhimurium	-	-	-	-	aac(6')-Iaa	-	-
SRR1963256	Salmonella Haifa	gyrA_SET[83:S-Y]	sul-1	tet(A)-1	dfrA-5	aac(6')-Iaa	-	-
SRR1963257	Salmonella Chester	parC_SET[57:T-S];qnrB-19	sul-2	tet(A)-1[u]	dfrA-14	aac(6')-Iy;aph(6)-Id,strA,strB	-	-
SRR1963258	Salmonella Stanley	parC_SET[57:T-S]	-	-	-	aac(6')-Iy	-	-
SRR1963259	Salmonella Kottbus	parC_SET[57:T-S]	-	-	-	aac(6')-Iy	-	-
SRR1963262	Salmonella Mississippi	parC_SET[57:T-S]	-	-	-	aac(6')-Iaa	-	-
SRR1963263	Salmonella Newport	parC_SET[57:T-S]	-	-	-	aac(6')-Iy	-	-
SRR1963266	Salmonella Stanley	parC_SET[57:T-S]	-	-	-	aac(6')-Iy	-	-
SRR1963267	Salmonella Corvallis	parC_SET[57:T-S]	sul-2	tet(A)-1	-	aac(6')-Iaa;aph(6)-Id,strA,strB	-	-
SRR1963271	Salmonella Typhimurium	-	-	-	-	aac(6')-Iaa	-	-
SRR1963274	Salmonella Corvallis	parC_SET[57:T-S]	-	-	-	aac(6')-Iaa	-	-
SRR1963275	Salmonella Chester	parC_SET[57:T-S];qnrS-1	sul-2	tet(A)-1[u]	dfrA-14	aac(6')-Iy;aph(6)-Id,strA,strB	floR	-
SRR1963278	Salmonella Corvallis	parC_SET[57:T-S];qnrS-1	-	-	-	aac(6')-Iaa	-	-
SRR1963281	Salmonella Ohio	parC_SET[57:T-S];qnrB-19	-	-	-	aac(6')-Iy	-	-
SRR1963282	Salmonella Mikawasima	-	-	-	-	aac(6')-Iy	-	-
SRR1963283	Salmonella Enteritidis	gyrA_SET[83:S-Y]	-	-	-	aac(6')-Iy	-	-
SRR1963287	Salmonella Typhimurium	-	sul-2	tet(A)	-	aac(6')-Iaa;aph(6)-Id,strA,strB	-	TEM-1
SRR1963289	Salmonella Virchow	parC_SET[57:T-S]	-	-	-	aac(6')-Iy	-	-
SRR1963291	Salmonella Typhimurium	-	sul-2	tet(A)	-	aac(6')-Iaa;aph(6)-Id,strA,strB	-	TEM-1
SRR1963296	Salmonella Newport	parC_SET[57:T-S]	-	-	-	aac(6')-Iy	-	-
SRR1963299	Salmonella Anatum	parC_SET[57:T-S]	-	-	-	aac(6')-Iy	-	-
SRR1963300	Salmonella Oranienburg	parC_SET[57:T-S]	sul-2	-	-	aph(6)-Id,strA,strB;aac(6')-Iy	-	TEM-117-p
SRR1963302	Salmonella Braenderup	parC_SET[57:T-S]	-	-	-	aac(6')-Iaa	-	-
SRR1963305	Salmonella Kentucky	gyrA_SET[83:S-F;87:D-Y];parC_SET[57:T-S;80:S-I]	sul-1	tet(A)-1	-	aac(6')-Iaa;aac(3)-Id;aadA-7	-	TEM-1
SRR1963308	Salmonella Aberdeen	-	-	-	-	aac(6')-Iy	-	-
SRR1963309	Salmonella Szentes	parC_SET[57:T-S]	-	-	-	aac(6')-Iaa	-	-
SRR1963310	Salmonella Typhimurium	-	sul-2	tet(M);tet(A)-1	dfrA-12	aac(6')-Iaa;aadA-17;aadA-2	cml-1;floR	-
SRR1963318	Salmonella Typhimurium	gyrA_SET[87:D-N]	sul-1-v2	tet(G)	-	aac(6')-Iaa;aadA-17;aadA-2	floR	CARB-2
SRR1963325	Salmonella Albany	parC_SET[57:T-S]	-	-	-	aac(6')-Iaa	-	-
SRR1963327	Salmonella Typhimurium	-	sul-2	tet(A)	dfrA-1	aac(6')-Iaa;aadA-1b;aph(6)-Id,strA,strB	-	TEM-191-p
SRR1963329	Salmonella Virchow	-	-	-	-	aac(6')-Iy	-	-
SRR1963331	Salmonella Typhimurium	-	-	-	-	aac(6')-Iaa	-	-
SRR1963336	Salmonella Infantis	parC_SET[57:T-S]	-	-	-	aac(6')-Iy	-	-
SRR1963337	Salmonella Typhimurium	-	-	-	-	aac(6')-Iaa	-	-
SRR1963342	Salmonella Kentucky	gyrA_SET[83:S-F;87:D-N];parC_SET[57:T-S;80:S-I]	sul-1	tet(A)-1	-	aac(6')-Iaa;aadA-7	-	TEM-1
SRR1963344	Salmonella Unnamed	parC_SET[57:T-S]	-	-	-	aac(6')-Iy	-	-
SRR1963346	Salmonella Derby	parC_SET[57:T-S]	-	-	-	aac(6')-Iy	-	-
SRR1963347	Salmonella Dublin	-	-	-	-	aac(6')-Iy	-	-
SRR1963349	Salmonella Enteritidis	-	-	-	-	aac(6')-Iy	-	-
SRR1963350	Salmonella Oranienburg	parC_SET[57:T-S]	-	-	-	aac(6')-Iy	-	-
SRR1963351	Salmonella Montevideo	parC_SET[57:T-S]	-	-	-	aac(6')-Iy	-	-
SRR1963352	Salmonella Newport	parC_SET[57:T-S]	-	-	-	aac(6')-Iy	-	-
SRR1963353	Salmonella Typhimurium	-	-	-	-	aac(6')-Iaa	-	-
SRR1963354	Salmonella Give	gyrA_SET[83:S-Y];parC_SET[57:T-S]	-	-	-	aac(6')-Iy	-	-
SRR1963357	Salmonella Singapore	gyrA_SET[87:D-Y]	-	-	-	aac(6')-Iy	-	-
SRR1963358	Salmonella Saint-paul	-	-	-	-	aac(6')-Iaa	-	-
SRR1963359	Salmonella Infantis	gyrA_SET[87:D-Y];parC_SET[57:T-S]	sul-1	tet(A)-1	dfrA-1	aac(6')-Iy;aph(6)-Id,strA,strB;ant(2'')-Ia	cml-1	TEM-1
SRR1963360	Salmonella Typhimurium	-	sul-2	tet(A)	-	aac(6')-Iaa;aph(6)-Id,strA,strB	-	TEM-1
SRR1963368	Salmonella Muenchen	parC_SET[57:T-S]	-	-	-	aac(6')-Iy	-	-
SRR1963369	Salmonella Typhimurium	-	sul-2	tet(A)	-	aac(6')-Iaa;aph(6)-Id,strA,strB	-	TEM-1
SRR1963372	Salmonella Stanley	parC_SET[57:T-S]	-	-	-	aac(6')-Iy	-	-
SRR1963373	Salmonella Sinstorf	parC_SET[57:T-S]	-	-	-	aac(6')-Iy	-	-
SRR1963375	Salmonella Pomona	parC_SET[57:T-S]	-	-	-	aac(6')-Iy	-	-
SRR1963377	Salmonella Oranienburg	parC_SET[57:T-S]	-	-	-	aac(6')-Iy	-	-
SRR1963378	Salmonella Typhimurium	gyrA_SET[87:D-N]	sul-1-v2	tet(G)	-	aac(6')-Iaa;aadA-17;aadA-2	floR	CARB-2
SRR1963381	Salmonella Agama	parC_SET[57:T-S]	-	-	-	aac(6')-Iaa	-	-
SRR1963386	Salmonella Cambridge	parC_SET[57:T-S]	-	-	-	aac(6')-Iaa	-	-
SRR1963387	Salmonella Mikawasima	-	-	-	-	aac(6')-Iy	-	-
SRR1963406	Salmonella Typhimurium	-	sul-2	tet(A)	-	aac(6')-Iaa;aph(6)-Id,strA,strB	-	TEM-1
SRR1963410	Salmonella Mississippi	parC_SET[57:T-S]	sul-2	-	-	aac(6')-Iaa;aph(6)-Id,strA,strB	-	TEM-117-p
SRR1963411	Salmonella Braenderup	parC_SET[57:T-S]	-	-	-	-		-
SRR1963412	Salmonella Typhimurium	-	sul-1-v2	tet(G)	-	aac(6')-Iaa;aadA-17;aadA-2	floR	CARB-2
SRR1963416	Salmonella Virchow	gyrA_SET[87:D-Y]	sul-1	tet(A)-1	dfrA-1	aac(3)-IIa;aadA-17;aac(6')-Iy;aph(6)-Id,strA,strB;aadA-2	-	TEM-1
SRR1963430	Salmonella Stanley	parC_SET[57:T-S]	-	-	-	aac(6')-Iy	-	-
SRR1963431	Salmonella Stanley	gyrA_SET[87:D-Y];parC_SET[57:T-S]	-	tet(A)-1	-	aac(6')-Iy	-	-
SRR1963435	Salmonella Newport	-	-	-	-	aac(6')-Iy	-	-
SRR1963438	Salmonella Chester	parC_SET[57:T-S];qnrS-1	sul-3	-	dfrA-14	aac(6')-Iy	-	TEM-1
SRR1963440	Salmonella Olten	parC_SET[57:T-S];qnrB-19	-	-	-	aac(6')-Iaa	-	-
SRR1963443	Salmonella Enteritidis	-	-	-	-	aac(6')-Iy	-	-
SRR1963444	Salmonella Typhimurium	-	sul-2	tet(A)	-	aac(6')-Iaa;aph(6)-Id,strA,strB	-	TEM-1
SRR1963445	Salmonella Galiema	-	-	-	-	aac(6')-Iy	-	-
SRR1963446	Salmonella Typhimurium	-	-	-	-	aac(6')-Iaa	-	-
SRR1963447	Salmonella Newport	parC_SET[57:T-S]	-	-	-	aac(6')-Iy	-	-
SRR1963451	Salmonella Typhimurium	-	-	-	-	aac(6')-Iaa	-	-
SRR1963452	Salmonella Zaiman	-	-	-	-	aac(6')-Iy	-	-
SRR1963454	Salmonella Enteritidis	-	-	-	-	aac(6')-Iy	-	-
SRR1963457	Salmonella Blockley	gyrA_SET[83:S-F;87:D-G];parC_SET[57:T-S;80:S-R]	-	tet(A)-1	-	aac(6')-Iy;aph(6)-Id,strA,strB	-	-
SRR1963458	Salmonella Typhimurium	-	sul-2	tet(A)	-	aac(6')-Iaa;aph(6)-Id,strA,strB	-	TEM-1
SRR1963462	Salmonella Meleagridis	parC_SET[57:T-S]	-	-	-	aac(6')-Iaa	-	-
SRR1963463	Salmonella Dublin	-	-	tet(C)[u]	-	-	-	-
SRR1963467	Salmonella Heidelberg	parC_SET[57:T-S]	-	-	-	aac(6')-Iy	-	-
SRR1963471	Salmonella Typhimurium	gyrA_SET[87:D-Y]	-	-	-	aac(6')-Iaa	-	-
SRR1963474	Salmonella Typhimurium	-	-	tet(A)-1	-	aac(6')-Iaa	-	TEM-1
SRR1963477	Salmonella Enteritidis	gyrA_SET[87:D-Y]	sul-2	-	-	aac(6')-Iy;aph(6)-Id,strA,strB	-	TEM-1
SRR1963482	Salmonella Newport	-	-	-	-	aac(6')-Iy	-	-
SRR1963485	Salmonella Enteritidis	gyrA_SET[87:D-G]	-	-	-	aac(6')-Iy	-	-
SRR1963488	Salmonella Kenya	parC_SET[57:T-S]	-	-	-	aac(6')-Iy	-	-
SRR1963490	Salmonella Anatum	parC_SET[57:T-S]	-	-	-	aac(6')-Iy	-	-
SRR1963492	Salmonella Java	-	-	-	-	aac(6')-Iy	-	-
SRR1963494	Salmonella Give	parC_SET[57:T-S]	-	-	-	aac(6')-Iy	-	-
SRR1963496	Salmonella Typhimurium	-	sul-2	tet(A)	-	aac(6')-Iaa;aph(6)-Id,strA,strB	-	TEM-1
SRR1963499	Salmonella Wimborne	parC_SET[57:T-S]	-	-	-	aac(6')-Iy	-	-
SRR1963503	Salmonella Havana	parC_SET[57:T-S]	-	-	-	aac(6')-Iaa	-	-
SRR1963506	Salmonella Weltevreden	parC_SET[57:T-S]	-	-	-	aac(6')-Iaa	-	-
SRR1963507	Salmonella Newport	parC_SET[57:T-S]	-	-	-	aac(6')-Iy	-	-
SRR1963508	Salmonella Krefeld	parC_SET[57:T-S]	-	-	-	aac(6')-Iaa	-	-
SRR1963509	Salmonella Stanley	parC_SET[57:T-S]	-	-	-	aac(6')-Iy	-	-
SRR1963516	Salmonella Weltevreden	parC_SET[57:T-S]	-	-	-	aac(6')-Iaa	-	-
SRR1963517	Salmonella Orion	parC_SET[57:T-S]	-	-	-	aac(6')-Iy	-	-
SRR1963521	Salmonella Typhimurium	gyrA_SET[87:D-N];qnrS-1	sul-1;sul-2	tet(A)-1[u]	dfrA-12	aac(6')-Iaa;aph(6)-Id,strA,strB;aadA-8b;aadA-2	floR	-
SRR1963523	Salmonella Typhimurium	-	-	-	-	aac(6')-Iaa	-	-
SRR1963526	Salmonella Typhimurium	-	-	-	-	aac(6')-Iaa	-	-
SRR1963527	Salmonella Weltevreden	parC_SET[57:T-S]	-	-	-	aac(6')-Iaa	-	-
SRR1963531	Salmonella Orientalis	parC_SET[57:T-S]	-	-	-	aac(6')-Iy	-	-
SRR1963532	Salmonella Typhimurium	-	-	-	-	aac(6')-Iaa	-	-
SRR1963534	Salmonella Enteritidis	parC_SET[57:T-S]	-	-	-	aac(6')-Iy	-	-
SRR1963536	Salmonella Kenya	parC_SET[57:T-S]	-	-	-	aac(6')-Iy	-	-
SRR1963539	Salmonella Kentucky	parC_SET[57:T-S]	-	tet(A)-1	-	aac(6')-Iaa	-	-
SRR1963540	Salmonella Stanley	parC_SET[57:T-S]	-	-	-	aac(6')-Iy	-	-
SRR1965034	Salmonella Typhimurium	-	-	-	-	aac(6')-Iaa	-	-
SRR1965035	Salmonella Oslo	parC_SET[57:T-S]	-	-	-	aac(6')-Iy	-	-
SRR1965039	Salmonella Kumasi	parC_SET[57:T-S]	-	-	-	aac(6')-Iy	-	-
SRR1965040	Salmonella Stanley	gyrA_SET[87:D-Y];parC_SET[57:T-S]	-	-	-	aac(6')-Iy	-	-
SRR1965045	Salmonella Typhimurium	qnrA-1	sul-1	tet(A)-1	dfrA-16	aadA-2;aac(6')-Iaa;aadA-17;ant(2'')-Ia	catA-1	CTX-M-9
SRR1965046	Salmonella Java	-	-	-	-	aac(6')-Iy	-	-
SRR1965047	Salmonella Typhimurium	-	sul-2	tet(A)-1	dfrA-5	aac(6')-Iaa;aph(6)-Id,strA,strB	-	TEM-1
SRR1965052	Salmonella Saint-paul	-	-	-	-	aac(6')-Iy	-	-
SRR1965059	Salmonella Panama	parC_SET[57:T-S]	-	-	-	aac(6')-Iaa	-	-
SRR1965060	Salmonella Unnamed	parC_SET[57:T-S]	-	-	-	aac(6')-Iaa	-	-
SRR1965061	Salmonella Typhimurium	-	sul-2	tet(A)	-	aac(6')-Iaa;aph(6)-Id,strA,strB	-	TEM-1
SRR1965065	Salmonella Agona	parC_SET[57:T-S]	-	-	-	aac(6')-Iy	-	-
SRR1965072	Salmonella Stanley	parC_SET[57:T-S]	-	-	-	aac(6')-Iy	-	-
SRR1965075	Salmonella Saint-paul	-	-	-	-	aac(6')-Iy	-	-
SRR1965076	Salmonella Stanley	parC_SET[57:T-S]	-	-	-	aac(6')-Iy	-	-
SRR1965077	Salmonella Kentucky	gyrA_SET[83:S-F;87:D-G];parC_SET[57:T-S;80:S-I]	sul-1	tet(A)-1	-	aac(3)-Id;aph(6)-Id,strA,strB;aadA-7;aac(6')-Iaa	-	CTX-M-14
SRR1965080	Salmonella Limete	parC_SET[57:T-S]	-	-	-	aac(6')-Iy	-	-
SRR1965081	Salmonella Typhimurium	gyrA_SET[87:D-N]	-	-	-	aac(6')-Iaa	-	-
SRR1965083	Salmonella Nima	parC_SET[57:T-S]	-	-	-	aac(6')-Iy	-	-
SRR1965086	Salmonella Enteritidis	-	-	-	-	aac(6')-Iy	-	-
SRR1965087	Salmonella Newport	parC_SET[57:T-S]	-	-	-	aac(6')-Iy	-	-
SRR1965089	Salmonella Rissen	parC_SET[57:T-S]	sul-3;sul-2;sul-1-v2	tet(M);tet(A)-1	dfrA-12	aadA-15;aac(6')-Iy;aadA-2	cml-1;floR	TEM-1
SRR1965092	Salmonella Typhimurium	-	sul-1	tet(A)-1;tet(A)	dfrA-12	aac(6')-Iaa;aph(3')-IIa;aph(6)-Id,strA,strB;aph(4)-Ia,aadD;aac(3)-IVa;aadA-2;aadA-8b[u]	-	TEM-1
SRR1965093	Salmonella Typhimurium	-	sul-2	tet(A)	-	aac(6')-Iaa;aph(6)-Id,strA,strB	-	TEM-1
SRR1965097	Salmonella Eko	parC_SET[57:T-S]	-	-	-	aac(6')-Iy	-	-
SRR1965099	Salmonella Typhimurium	-	sul-2	tet(A)	-	aac(6')-Iaa;aph(6)-Id,strA,strB	-	TEM-1
SRR1965100	Salmonella Infantis	parC_SET[57:T-S]	-	-	-	aac(6')-Iy	-	-
SRR1965103	Salmonella Orientalis	parC_SET[57:T-S]	-	-	-	aac(6')-Iy	-	-
SRR1965105	Salmonella Typhimurium	-	-	-	-	aac(6')-Iaa	-	-
SRR1965108	Salmonella Typhimurium	-	-	-	-	aac(6')-Iaa	-	-
SRR1965109	Salmonella Enteritidis	gyrA_SET[87:D-G]	-	-	-	aac(6')-Iy	-	-
SRR1965111	Salmonella Infantis	parC_SET[57:T-S]	-	-	-	aac(6')-Iy	-	-
SRR1965113	Salmonella San-diego	parC_SET[57:T-S]	-	-	-	aac(6')-Iy	-	-
SRR1965115	Salmonella Corvallis	parC_SET[57:T-S];qnrS-1	sul-2	tet(A)-1	-	aac(6')-Iaa;aph(6)-Id,strA,strB	-	-
SRR1965121	Salmonella Enteritidis	gyrA_SET[87:D-G]	-	-	-	aac(6')-Iy	-	-
SRR1965131	Salmonella Muenchen	parC_SET[57:T-S]	-	-	-	aac(6')-Iy	-	-
SRR1965132	Salmonella Saint-paul	-	-	tet(C)	-	aac(6')-Iaa	-	-
SRR1965133	Salmonella Heidelberg	parC_SET[57:T-S]	-	-	-	aac(6')-Iy	-	-
SRR1965134	Salmonella Tennessee	parC_SET[57:T-S]	-	-	-	aac(6')-Iaa	-	-
SRR1965135	Salmonella Typhimurium	-	-	-	-	aac(6')-Iaa	-	-
SRR1965138	Salmonella Enteritidis	-	-	-	-	aac(6')-Iy	-	-
SRR1965139	Salmonella Braenderup	parC_SET[57:T-S]	-	-	-	aac(6')-Iaa	-	-
SRR1965141	Salmonella Kentucky	gyrA_SET[83:S-F;87:D-N];parC_SET[57:T-S;80:S-I]	sul-2	tet(A)-1	-	aac(6')-Iaa;aph(6)-Id,strA,strB	floR	TEM-1
SRR1965142	Salmonella Hillingdon	-	-	-	-	aac(6')-Iy	-	-
SRR1965144	Salmonella Weltevreden	parC_SET[57:T-S]	-	-	-	aac(6')-Iaa	-	-
SRR1965145	Salmonella Thompson	parC_SET[57:T-S]	-	-	-	aac(6')-Iy	-	-
SRR1965151	Salmonella Typhimurium	-	-	-	-	aac(6')-Iaa	-	-
SRR1965152	Salmonella Infantis	gyrA_SET[83:S-Y];parC_SET[57:T-S]	sul-1	tet(A)-1	-	aac(6')-Iy	-	-
SRR1965153	Salmonella Typhimurium	-	sul-2	tet(A)	-	aac(6')-Iaa;aph(6)-Id,strA,strB	-	TEM-1
SRR1965156	Salmonella Java	-	-	-	-	aac(6')-Iy	-	-
SRR1965158	Salmonella Kentucky	gyrA_SET[83:S-F;87:D-N];parC_SET[57:T-S;80:S-I]	sul-1	tet(A)-1	-	aac(6')-Iaa;aadA-7	-	TEM-1
SRR1965159	Salmonella Napoli	-	-	-	-	aac(6')-Iy	-	-
SRR1965162	Salmonella Corvallis	parC_SET[57:T-S];qnrS-1	-	-	-	aac(6')-Iaa	-	-
SRR1965163	Salmonella Schwarzengrund	parC_SET[57:T-S]	-	-	-	aac(6')-Iy	-	-
SRR1965165	Salmonella Enteritidis	-	-	-	-	aac(6')-Iy	-	-
SRR1965166	Salmonella Typhimurium	-	-	-	-	aac(6')-Iaa	-	-
SRR1965170	Salmonella Haifa	gyrA_SET[83:S-Y];qnrS-1	sul-1	tet(A)-1	dfrA-5	aac(6')-Iaa;aadA-22;aadA-3	-	SHV-12
SRR1965171	Salmonella Infantis	parC_SET[57:T-S]	sul-2	tet(D)	dfrA-8	aac(3)-Id[c];aac(6')-Iy;aadA-7[c]	-
SRR1965176	Salmonella Kisarawe	parC_SET[57:T-S]	-	-	-	aac(6')-Iy	-	-
SRR1965179	Salmonella Mikawasima	-	-	-	-	aac(6')-Iy	-	-
SRR1965186	Salmonella Agbeni	parC_SET[57:T-S]	-	-	-	aac(6')-Iy	-	-
SRR1965188	Salmonella Typhimurium	-	sul-2	tet(A)	-	aac(6')-Iaa;aph(6)-Id,strA,strB	-	TEM-1
SRR1965189	Salmonella Virchow	gyrA_SET[83:S-Y]	sul-1	tet(A)-1	dfrA-5	aac(6')-Iy	-	-
SRR1965190	Salmonella Enteritidis	-	-	-	-	aac(6')-Iy	-	-
SRR1965193	Salmonella Litchfield	-	-	-	-	aac(6')-Iy	-	-
SRR1965194	Salmonella Stanley	parC_SET[57:T-S]	sul-3	tet(M);tet(A)-1	dfrA-12	aac(3)-IId;aac(6')-Iy;aadA-8b;aadA-2	cml-1;floR	TEM-1
SRR1965197	Salmonella Mbandaka	parC_SET[57:T-S];qnrB-9	sul-1	tet(A)	dfrA-1	aac(6')-Iaa	-	-
SRR1965198	Salmonella Corvallis	parC_SET[57:T-S]	sul-2	tet(A)-1	-	aac(6')-Iaa;aph(6)-Id,strA,strB	-	-
SRR1965200	Salmonella Typhimurium	qnrD	sul-2	tet(A)	-	aac(6')-Iaa;aph(6)-Id,strA,strB	-	TEM-1
SRR1965206	Salmonella London	parC_SET[57:T-S]	-	-	-	aac(6')-Iaa	-	-
SRR1965208	Salmonella Typhimurium	-	-	-	-	aac(6')-Iaa	-	-
SRR1965209	Salmonella Enteritidis	-	-	-	-	aac(6')-Iy	-	-
SRR1965211	Salmonella Newport	parC_SET[57:T-S]	-	-	-	aac(6')-Iy	-	-
SRR1965215	Salmonella Typhimurium	-	sul-3;sul-2	tet(A)-1	dfrA-12	aac(6')-Iaa;aph(6)-Id,strA,strB;aadA-23	cml-1	TEM-1
SRR1965217	Salmonella Java	parC_SET[57:T-S]	-	-	-	aac(6')-Iy	-	-
SRR1965225	Salmonella San-diego	parC_SET[57:T-S]	-	-	-	aac(6')-Iy	-	-
SRR1965226	Salmonella Enteritidis	-	-	-	-	aac(6')-Iy	-	-
SRR1965238	Salmonella Infantis	parC_SET[57:T-S]	-	-	-	aac(6')-Iy	-	-
SRR1965239	Salmonella Bareilly	parC_SET[57:T-S]	-	-	-	aac(6')-Iy	-	-
SRR1965241	Salmonella Agama	parC_SET[57:T-S]	-	-	-	aac(6')-Iaa	-	-
SRR1965244	Salmonella Typhimurium	-	sul-1	tet(A)-1	-	aadA-2;aac(6')-Iaa;aadA-17;ant(2'')-Ia	-	CTX-M-9
SRR1965246	Salmonella Duisburg	parC_SET[57:T-S]	-	-	-	aac(6')-Iy	-	-
SRR1965249	Salmonella Kenya	parC_SET[57:T-S]	-	-	-	aac(6')-Iy	-	-
SRR1965255	Salmonella Heidelberg	parC_SET[57:T-S]	-	-	-	aac(6')-Iy	-	-
SRR1965261	Salmonella Typhimurium	-	-	-	-	aac(6')-Iaa	-	-
SRR1965265	Salmonella Stanley	parC_SET[57:T-S]	-	-	-	aac(6')-Iy	-	-
SRR1965270	Salmonella Weltevreden	parC_SET[57:T-S]	-	-	-	aac(6')-Iaa	-	-
SRR1965271	Salmonella Oranienburg	parC_SET[57:T-S]	-	-	-	aac(6')-Iy	-	-
SRR1965274	Salmonella Ouakam	parC_SET[57:T-S]	-	-	-	aac(6')-Iy	-	-
SRR1965276	Salmonella Typhimurium	-	sul-1-v2	tet(G)	-	aac(6')-Iaa;aadA-17;aadA-2	floR	CARB-2
SRR1965280	Salmonella Typhimurium	-	-	-	-	aac(6')-Iaa	-	-
SRR1965285	Salmonella Stanley	parC_SET[57:T-S]	-	-	-	aac(6')-Iy	-	-
SRR1965287	Salmonella Typhimurium	-	-	-	-	aac(6')-Iaa	-	-
SRR1965288	Salmonella Newport	parC_SET[57:T-S]	-	-	-	aac(6')-Iy	-	-
SRR1965291	Salmonella Weltevreden	parC_SET[57:T-S]	-	-	-	aac(6')-Iaa	-	-
SRR1965299	Salmonella Oranienburg	parC_SET[57:T-S]	-	-	-	aac(6')-Iy	-	-
SRR1965301	Salmonella Enteritidis	-	-	tet(A)-1	-	aac(6')-Iy	-	-
SRR1965304	Salmonella Give	parC_SET[57:T-S];qnrB-19	-	-	-	aac(6')-Iy	-	-
SRR1965306	Salmonella Cerro	parC_SET[57:T-S]	-	-	-	aac(6')-Iy	-	-
SRR1965308	Salmonella Dublin	-	-	-	-	aac(6')-Iy	-	-
SRR1965309	Salmonella Gold-coast	parC_SET[57:T-S]	-	-	-	aac(6')-Iaa	-	-
SRR1965316	Salmonella Montevideo	parC_SET[57:T-S]	-	-	-	aac(6')-Iy	-	-
SRR1965320	Salmonella Enteritidis	-	sul-2;sul-1	tet(A)	dfrA-7	aac(6')-Iy;aph(6)-Id,strA,strB	catA-1	TEM-1
SRR1965321	Salmonella Typhimurium	-	-	-	-	aac(6')-Iaa	-	-
SRR1965322	Salmonella Stanley	parC_SET[57:T-S]	-	-	-	aac(6')-Iy	-	-
SRR1965324	Salmonella Typhimurium	gyrA_SET[87:D-Y]	-	-	-	aac(6')-Iaa	-	-
SRR1965325	Salmonella Enteritidis	-	-	-	-	aac(6')-Iy	-	-
SRR1965326	Salmonella Senftenberg	parC_SET[57:T-S]	-	-	-	aac(6')-Iy	-	-
SRR1965330	Salmonella Enteritidis	gyrA_SET[87:D-N]	-	-	-	aac(6')-Iy	-	-
SRR1965331	Salmonella Typhimurium	-	-	-	-	aac(6')-Iaa	-	-
SRR1965333	Salmonella Typhimurium	-	-	-	-	aac(6')-Iaa	-	-
SRR1965334	Salmonella Bovis-morbificans	-	-	-	-	aac(6')-Iy	-	-
SRR1965335	Salmonella Bovis-morbificans	-	-	-	-	aac(6')-Iy	-	-
SRR1965336	Salmonella Enteritidis	-	-	-	-	aac(6')-Iy	-	-
SRR1965337	Salmonella Virchow	gyrA_SET[87:D-Y]	sul-1	tet(A)-1	dfrA-1	aac(3)-IIa;aac(6')-Iy	-	TEM-1
SRR1965340	Salmonella Oranienburg	parC_SET[57:T-S]	-	-	-	aac(6')-Iy	-	-
SRR1965341	Salmonella Typhimurium	qnrS-1	sul-2	tet(A)-1	-	aac(6')-Iaa;aph(6)-Id,strA,strB	-	-
SRR1965342	Salmonella Typhimurium	-	sul-2	tet(A)	-	aac(6')-Iaa;aph(6)-Id,strA,strB	-	TEM-1
SRR1965343	Salmonella Typhimurium	-	sul-2	-	-	aac(6')-Iaa;aph(6)-Id,strA,strB	-	TEM-1
SRR1965347	Salmonella Claibornei	parC_SET[57:T-S]	-	-	-	aac(6')-Iy	-	-
SRR1965350	Salmonella Bareilly	parC_SET[57:T-S]	-	-	-	aac(6')-Iy	-	TEM-1
SRR1965352	Salmonella Rubislaw	parC_SET[57:T-S]	-	-	-	aac(6')-Iy	-	-
SRR1965354	Salmonella Senftenberg	parC_SET[57:T-S]	-	-	-	aac(6')-Iy	-	-
SRR1965355	Salmonella Saint-paul	-	-	-	-	aac(6')-Iy	-	-
SRR1965356	Salmonella Weltevreden	parC_SET[57:T-S]	-	-	-	aac(6')-Iaa	-	-
SRR1965357	Salmonella Derby	parC_SET[57:T-S]	sul-2	tet(A)-1	-	aac(6')-Iaa;aph(6)-Id,strA,strB	-	-
SRR1965358	Salmonella Typhimurium	-	sul-2	tet(A)	-	aac(6')-Iaa;aph(6)-Id,strA,strB	-	TEM-1
SRR1965361	Salmonella Apapa	parC_SET[57:T-S]	-	-	-	aac(6')-Iaa	-	-
SRR1965362	Salmonella Newport	parC_SET[57:T-S]	-	-	-	aac(6')-Iy	-	-
SRR1965364	Salmonella Typhimurium	-	-	-	-	aac(6')-Iaa	-	-
SRR1965367	Salmonella Cerro	gyrA_SET[83:S-Y];parC_SET[57:T-S]	-	-	-	aac(6')-Iy	-	-
SRR1965368	Salmonella Dublin	-	-	-	-	aac(6')-Iy	-	-
SRR1965370	Salmonella Mississippi	parC_SET[57:T-S]	-	-	-	aac(6')-Iaa	-	-
SRR1965379	Salmonella Java	-	-	-	-	aac(6')-Iy	-	-
SRR1965381	Salmonella Agona	parC_SET[57:T-S]	-	-	-	aac(6')-Iy	-	-
SRR1965382	Salmonella Kumasi	parC_SET[57:T-S]	-	-	-	aac(6')-Iy	-	-
SRR1965383	Salmonella Saint-paul	-	sul-2	-	-	aac(6')-Iy	-	-
SRR1965387	Salmonella Typhimurium	-	-	-	-	aac(6')-Iaa	-	-
SRR1965388	Salmonella Typhimurium	-	sul-2	tet(A)	-	aac(6')-Iaa;aph(6)-Id,strA,strB	-	TEM-1
SRR1965390	Salmonella Unnamed	parC_SET[57:T-S]	-	-	-	aac(6')-Iy	-	-
SRR1965391	Salmonella Unnamed	parC_SET[57:T-S]	-	-	-	aac(6')-Iaa	-	-
SRR1965392	Salmonella Enteritidis	-	-	-	-	aac(6')-Iy	-	-
SRR1965405	Salmonella Bovis-morbificans	-	-	-	-	aac(6')-Iy	-	-
SRR1965407	Salmonella San-diego	parC_SET[57:T-S]	sul-2	-	-	aph(6)-Id,strA,strB;aac(6')-Iy	-	TEM-117-p
SRR1965413	Salmonella Kentucky	parC_SET[57:T-S]	-	-	-	aac(6')-Iy	-	-
SRR1965415	Salmonella Lattenkamp	parC_SET[57:T-S]	-	-	-	aac(6')-Iaa	-	-
SRR1965416	Salmonella Infantis	gyrA_SET[87:D-Y];parC_SET[57:T-S]	sul-1	tet(A)-1	dfrA-1	ant(2'')-Ia;aac(6')-Iy	cml-1	TEM-1
SRR1965422	Salmonella Stanley	parC_SET[57:T-S]	-	-	-	aac(6')-Iy	-	-
SRR1965427	Salmonella Poona	parC_SET[57:T-S]	-	-	-	aac(6')-Iaa	-	-
SRR1965428	Salmonella Muenchen	parC_SET[57:T-S]	-	-	-	aac(6')-Iy	-	-
SRR1965429	Salmonella Saint-paul	-	-	-	-	aac(6')-Iy	-	-
SRR1965431	Salmonella Braenderup	parC_SET[57:T-S]	-	-	-	aac(6')-Iaa	-	-
SRR1965435	Salmonella Strathcona	parC_SET[57:T-S]	-	-	-	aac(6')-Iy	-	-
SRR1965438	Salmonella Takoradi	parC_SET[57:T-S]	-	-	-	aac(6')-Iy	-	-
SRR1965440	Salmonella Agona	parC_SET[57:T-S]	-	-	-	aac(6')-Iy	-	-
SRR1965441	Salmonella Braenderup	parC_SET[57:T-S]	-	-	-	aac(6')-Iaa	-	-
SRR1965442	Salmonella Typhimurium	-	sul-2	tet(A)	-	aac(6')-Iaa;aph(6)-Id,strA,strB	floR	TEM-1
SRR1965443	Salmonella Stanley	parC_SET[57:T-S]	-	-	-	aac(6')-Iy	-	-
SRR1965445	Salmonella Stanley	parC_SET[57:T-S]	sul-2	tet(A)-1	-	aph(6)-Id,strA,strB;aac(6')-Iy	-	-
SRR1965447	Salmonella Virchow	gyrA_SET[87:D-Y]	sul-1	tet(A)-1	dfrA-1	aac(3)-IIa;aac(6')-Iy	-	TEM-1
SRR1965448	Salmonella Virchow	gyrA_SET[87:D-Y];qnrS-1	-	tet(A)-1	-	aac(6')-Iy;aph(6)-Id,strA,strB	-	TEM-159
SRR1965451	Salmonella Typhimurium	qnrS-1	sul-2;sul-3	tet(A)-1	-	aac(6')-Iaa;aadA-1b;aph(6)-Id,strA,strB	-	TEM-1
SRR1965453	Salmonella Unnamed	parC_SET[57:T-S]	-	-	-	aac(6')-Iy	-	-
SRR1965455	Salmonella Kottbus	parC_SET[57:T-S]	-	-	-	aac(6')-Iy	-	-
SRR1965459	Salmonella Richmond	parC_SET[57:T-S]	-	-	-	aac(6')-Iy	-	-
SRR1965461	Salmonella Typhimurium	-	sul-2	tet(A)	-	aac(6')-Iaa;aph(6)-Id,strA,strB	-	TEM-1
SRR1965465	Salmonella Braenderup	parC_SET[57:T-S]	-	-	-	aac(6')-Iaa	-	-
SRR1965466	Salmonella Typhimurium	-	-	-	-	aac(6')-Iaa	-	-
SRR1965467	Salmonella Typhimurium	-	-	-	-	aac(6')-Iaa	-	-
SRR1965470	Salmonella Vitkin	parC_SET[57:T-S]	-	-	-	aac(6')-Iy	-	-
SRR1965471	Salmonella Enteritidis	-	-	-	-	aac(6')-Iy	-	-
SRR1965472	Salmonella Typhimurium	-	-	tet(A)[u]	-	aac(6')-Iaa	-	-
SRR1965475	Salmonella Typhimurium	-	sul-1;sul-2	tet(M);tet(A)	dfrA-12	aac(6')-Iaa;aac(3)-IIa;aph(6)-Id,strA,strB;aadA-2;aadA-8b	floR	TEM-1
SRR1965481	Salmonella Enteritidis	-	-	-	-	aac(6')-Iy	-	-
SRR1965482	Salmonella Braenderup	parC_SET[57:T-S]	-	-	-	aac(6')-Iaa	-	-
SRR1965487	Salmonella Bareilly	parC_SET[57:T-S]	-	-	-	aac(6')-Iy	-	-
SRR1965488	Salmonella Enteritidis	-	-	-	-	aac(6')-Iy	-	-
SRR1965493	Salmonella Carmel	parC_SET[57:T-S]	-	-	-	aac(6')-Iy	-	-
SRR1965495	Salmonella Coeln	-	-	-	-	aac(6')-Iy	-	-
SRR1965497	Salmonella Typhimurium	-	sul-2	-	-	aac(6')-Iaa;aph(6)-Id,strA,strB	-	TEM-1
SRR1965498	Salmonella Java	parC_SET[57:T-S]	-	-	-	aac(6')-Iy	-	-
SRR1965499	Salmonella Enteritidis	qnrB-19	-	-	-	aac(6')-Iy	-	-
SRR1965501	Salmonella Infantis	gyrA_SET[87:D-Y];parC_SET[57:T-S]	-	-	-	aac(6')-Iy	-	-
SRR1965502	Salmonella Infantis	parC_SET[57:T-S]	-	-	-	aac(6')-Iy	-	-
SRR1965507	Salmonella Typhimurium	-	-	-	-	aac(6')-Iaa	-	-
SRR1965508	Salmonella Typhimurium	-	-	-	-	aac(6')-Iaa	-	-
SRR1965509	Salmonella Agama	parC_SET[57:T-S]	-	-	-	aac(6')-Iaa	-	-
SRR1965513	Salmonella Typhimurium	-	sul-1-v2	tet(G)	-	aac(6')-Iaa;aadA-17;aadA-2	floR	CARB-2
SRR1965514	Salmonella Enteritidis	-	-	-	-	aac(6')-Iy	-	-
SRR1965515	Salmonella Enteritidis	-	-	-	-	aac(6')-Iy	-	-
SRR1965517	Salmonella Typhimurium	-	sul-2	-	-	aac(6')-Iaa;aph(6)-Id,strA,strB	-	TEM-1
SRR1965519	Salmonella Newport	parC_SET[57:T-S]	-	-	-	aac(6')-Iy	-	-
SRR1965521	Salmonella Virchow	gyrA_SET[87:D-Y]	sul-1	tet(A)-1	dfrA-1	aadA-17;aac(3)-IIa;aac(6')-Iy;aph(6)-Id,strA,strB;aadA-2	-	TEM-1
SRR1965532	Salmonella Typhimurium	-	sul-2	-	-	aac(6')-Iaa;aph(6)-Id,strA,strB	floR	TEM-1
SRR1965534	Salmonella Typhimurium	-	-	-	-	aac(6')-Iaa	-	-
SRR1965537	Salmonella Saint-paul	-	-	tet(A)-1	-	aac(6')-Iaa	-	TEM-1
SRR1965543	Salmonella Enteritidis	gyrA_SET[87:D-Y]	-	-	-	aac(6')-Iy	-	-
SRR1965548	Salmonella Typhimurium	-	sul-1	-	dfrA-1	aac(6')-Iaa	-	-
SRR1965550	Salmonella Virchow	gyrA_SET[87:D-Y]	sul-1	tet(A)-1	dfrA-1	aac(3)-IIa;aadA-17;aph(6)-Id,strA,strB;aac(6')-Iy;aadA-2	-	TEM-1
SRR1965551	Salmonella Hull	parC_SET[57:T-S]	-	-	-	aac(6')-Iy	-	-
SRR1965553	Salmonella Braenderup	parC_SET[57:T-S]	-	-	-	aac(6')-Iaa	-	-
SRR1965555	Salmonella Thompson	parC_SET[57:T-S]	-	-	-	aac(6')-Iy	-	-
SRR1965557	Salmonella Blockley	parC_SET[57:T-S]	-	-	-	aac(6')-Iy	-	-
SRR1965560	Salmonella Muenchen	parC_SET[57:T-S]	-	-	-	aac(6')-Iy	-	-
SRR1965561	Salmonella Westhampton	parC_SET[57:T-S]	-	-	-	aac(6')-Iy	-	-
SRR1965562	Salmonella Virchow	parC_SET[57:T-S]	-	-	-	aac(6')-Iy	-	-
SRR1965565	Salmonella Enteritidis	-	-	-	-	aac(6')-Iy	-	-
SRR1965567	Salmonella Enteritidis	-	-	tet(A)-1	-	aac(6')-Iy	-	-
SRR1965575	Salmonella Java	parC_SET[57:T-S]	-	-	-	aac(6')-Iy	-	-
SRR1965579	Salmonella Weltevreden	parC_SET[57:T-S]	-	-	-	aac(6')-Iaa	-	-
SRR1965583	Salmonella Typhimurium	-	sul-2	tet(A)	dfrA-14	aac(6')-Iaa;aph(6)-Id,strA,strB	-	-
SRR1965584	Salmonella Anatum	parC_SET[57:T-S]	-	-	-	aac(6')-Iy	-	-
SRR1965585	Salmonella Montevideo	parC_SET[57:T-S]	-	-	-	aac(6')-Iy	-
SRR1965586	Salmonella Colindale	parC_SET[57:T-S]	-	-	-	aac(6')-Iy	-	-
SRR1965589	Salmonella Typhimurium	qnrS-1	sul-2;sul-3	tet(A)-1;tet(A)	dfrA-12	aph(6)-Id,strA,strB;aac(6')-Iaa;aac(3)-IId;aadA-2	cml-1	CTX-M-55;TEM-1
SRR1965591	Salmonella Matopeni	-	-	-	-	aac(6')-Iy	-	-
SRR1965598	Salmonella Typhimurium	-	sul-2	tet(A)-1	dfrA-14	aac(6')-Iaa;aph(6)-Id,strA,strB	-	TEM-1
SRR1965600	Salmonella Bareilly	parC_SET[57:T-S]	-	-	-	aac(6')-Iy	-	-
SRR1965604	Salmonella Newport	-	-	-	-	aac(6')-Iy	-	-
SRR1965605	Salmonella Agona	parC_SET[57:T-S]	-	-	-	aac(6')-Iy	-	-
SRR1965607	Salmonella Manhatten	parC_SET[57:T-S]	-	-	-	aac(6')-Iy	-	-
SRR1965611	Salmonella Virchow	gyrA_SET[87:D-Y]	sul-1	-	dfrA-1	aac(6')-Iy	-	-
SRR1965612	Salmonella Java	parC_SET[57:T-S]	-	-	-	aac(6')-Iaa	-	-
SRR1965613	Salmonella Enteritidis	gyrA_SET[87:D-N]	-	-	-	aac(6')-Iy	-	-
SRR1965614	Salmonella Saint-paul	-	-	-	-	aac(6')-Iy	-	-
SRR1965621	Salmonella Oranienburg	parC_SET[57:T-S]	-	-	-	aac(6')-Iy	-	-
SRR1965622	Salmonella Gold-coast	parC_SET[57:T-S]	-	-	-	aac(6')-Iaa	-	-
SRR1965624	Salmonella Oranienburg	parC_SET[57:T-S]	-	-	-	aac(6')-Iy	-	-
SRR1965625	Salmonella Infantis	gyrA_SET[83:S-Y];parC_SET[57:T-S]	sul-1	tet(A)-1	-	aadA-1b;aadA-13;aac(6')-Iy	-	TEM-1a
SRR1965626	Salmonella Agama	parC_SET[57:T-S]	-	-	-	aac(6')-Iaa	-	-
SRR1965628	Salmonella Newport	parC_SET[57:T-S]	-	-	-	aac(6')-Iy	-	-
SRR1965631	Salmonella Napoli	-	-	-	-	-	-	-
SRR1965632	Salmonella Marseille	parC_SET[57:T-S]	-	-	-	aac(6')-Iaa	-	-
SRR1965634	Salmonella Typhimurium	-	-	tet(A)	-	aac(6')-Iaa	-	-
SRR1965635	Salmonella Agbeni	parC_SET[57:T-S]	-	-	-	aac(6')-Iy	-	-
SRR1965639	Salmonella Bovis-morbificans	-	-	-	-	aac(6')-Iy	-	-
SRR1965641	Salmonella Infantis	gyrA_SET[87:D-G];parC_SET[57:T-S]	sul-1	tet(A)-1	-	aac(6')-Iy	-	-
SRR1965643	Salmonella Unnamed	parC_SET[57:T-S]	-	-	-	aac(6')-Iy	-	-
SRR1965645	Salmonella Stanley	parC_SET[57:T-S]	-	-	-	aac(6')-Iy	-	-
SRR1965650	Salmonella Agona	parC_SET[57:T-S]	-	-	-	aac(6')-Iy	-	CMY-2
SRR1965653	Salmonella Concord	parC_SET[57:T-S]	-	-	-	aac(6')-Iy	-	-
SRR1965654	Salmonella Derby	parC_SET[57:T-S]	-	-	-	aac(6')-Iaa	-	-
SRR1965655	Salmonella Infantis	parC_SET[57:T-S]	-	-	-	aac(6')-Iy	-	-
SRR1965663	Salmonella Typhimurium	-	sul-1	-	-	aac(6')-Iaa;aadA-17;aadA-2	-	-
SRR1965666	Salmonella Hadar	parC_SET[57:T-S]	-	-	-	aac(6')-Iy	-	-
SRR1965670	Salmonella Kentucky	gyrA_SET[83:S-F;87:D-N];parC_SET[57:T-S;80:S-I]	sul-1	tet(A)-1	-	aac(6')-Iaa;aadA-7	-	TEM-1
SRR1965672	Salmonella Typhimurium	-	sul-2	tet(A)	-	aac(6')-Iaa;aph(6)-Id,strA,strB	-	TEM-1
SRR1965673	Salmonella Virchow	gyrA_SET[87:D-Y]	-	-	-	aac(6')-Iy	-	-
SRR1965675	Salmonella Unnamed	parC_SET[57:T-S]	-	-	-	aac(6')-Iaa	-	-
SRR1965676	Salmonella Corvallis	parC_SET[57:T-S];qnrS-1	-	-	-	aac(6')-Iaa	-	-
SRR1965677	Salmonella Oranienburg	parC_SET[57:T-S]	-	-	-	aac(6')-Iy	-	-
SRR1965684	Salmonella Mikawasima	-	-	-	-	aac(6')-Iy	-	-
SRR1965685	Salmonella Tennessee	parC_SET[57:T-S]	-	-	-	aac(6')-Iy	-	-
SRR1965686	Salmonella Hadar	parC_SET[57:T-S]	-	-	-	aac(6')-Iy	-	-
SRR1965687	Salmonella Stanley	parC_SET[57:T-S]	-	-	-	aac(6')-Iy	-	-
SRR1965690	Salmonella Oranienburg	parC_SET[57:T-S];qnrD-v1;qnrD		-	-	aac(6')-Iy	-
SRR1965693	Salmonella Derby	parC_SET[57:T-S]	-	-	-	aac(6')-Iy	-	-
SRR1965694	Salmonella Mikawasima	-	-	-	-	aac(6')-Iy	-	-
SRR1965699	Salmonella Kingston	parC_SET[57:T-S]	-	-	-	aac(6')-Iaa	-	-
SRR1965701	Salmonella Stanley	parC_SET[57:T-S];qnrS-2	-	-	-	aac(6')-Iy	-	-
SRR1965702	Salmonella Kentucky	parC_SET[57:T-S]	-	-	-	aac(6')-Iy	-	-
SRR1965704	Salmonella Stanley	parC_SET[57:T-S]	-	-	-	aac(6')-Iy	-	-
SRR1965708	Salmonella Infantis	gyrA_SET[83:S-Y];parC_SET[57:T-S]	sul-1	tet(A)-1	-	aac(6')-Iy	-	-
SRR1965709	Salmonella Enteritidis	gyrA_SET[87:D-G]	-	-	-	aac(6')-Iy	-	-
SRR1965710	Salmonella Typhimurium	-	sul-1-v2	tet(G)	-	aac(6')-Iaa;aadA-17;aadA-2	floR	CARB-2
SRR1965711	Salmonella Bredeney	parC_SET[57:T-S]	-	-	-	aac(6')-Iy	-	-
SRR1965713	Salmonella Enteritidis	-	-	-	-	aac(6')-Iy	-	-
SRR1965714	Salmonella Agona	parC_SET[57:T-S];qnrS-1	sul-3	tet(A)-1	dfrA-14	aac(6')-Iy;aph(6)-Id,strA,strB	-	TEM-1
SRR1965715	Salmonella Virchow	parC_SET[57:T-S]	-	-	-	aac(6')-Iy	-	-
SRR1965718	Salmonella Typhimurium	-	sul-2	tet(A)	-	aac(6')-Iaa;aph(6)-Id,strA,strB	-	TEM-1
SRR1965719	Salmonella Montevideo	parC_SET[57:T-S]	-	-	-	aac(6')-Iy	-	-
SRR1965723	Salmonella Bovis-morbificans	-	-	-	-	aac(6')-Iy	-
SRR1965725	Salmonella Montevideo	parC_SET[57:T-S]	-	-	-	aac(6')-Iy	-	-
SRR1965728	Salmonella Stanley	parC_SET[57:T-S]	-	-	-	aac(6')-Iy	-	-
SRR1965731	Salmonella Gombe	parC_SET[57:T-S]	-	-	-	aac(6')-Iy	-	-
SRR1965734	Salmonella Mbandaka	parC_SET[57:T-S]	-	-	-	aac(6')-Iaa	-	-
SRR1965737	Salmonella Typhimurium	-	sul-2	tet(A)	-	aac(6')-Iaa;aph(6)-Id,strA,strB	-	TEM-1
SRR1965740	Salmonella Typhimurium	-	-	-	-	aac(6')-Iaa	-	-
SRR1965741	Salmonella Montevideo	parC_SET[57:T-S]	-	-	-	aac(6')-Iy	-	-
SRR1965744	Salmonella Lome	parC_SET[57:T-S]	-	-	-	aac(6')-Iaa	-	-
SRR1965745	Salmonella Typhimurium	-	-	-	-	aac(6')-Iaa	-	TEM-1
SRR1965746	Salmonella Enteritidis	gyrA_SET[87:D-N]	-	-	-	aac(6')-Iy	-	-
SRR1965747	Salmonella Saint-paul	qnrS-1	sul-2	tet(M);tet(A)-1	-	aac(6')-Iy;aac(3)-IId	floR	CTX-M-14
SRR1965750	Salmonella Anatum	parC_SET[57:T-S]	-	-	-	aac(6')-Iy	-	-
SRR1965756	Salmonella Anatum	parC_SET[57:T-S]	-	-	-	aac(6')-Iy	-	-
SRR1965757	Salmonella Albany	gyrA_SET[87:D-N];parC_SET[57:T-S]	sul-1	-	-	aac(6')-Iaa	-	CARB-2
SRR1965758	Salmonella Enteritidis	-	-	-	-	aac(6')-Iy	-	-
SRR1965759	Salmonella Javiana	parC_SET[57:T-S]	-	-	-	aac(6')-Iaa	-	-
SRR1965761	Salmonella Tel-el-kebir	parC_SET[57:T-S]	-	-	-	aac(6')-Iy	-	-
SRR1965762	Salmonella Emek	-	-	-	-	aac(6')-Iy	-	-
SRR1965764	Salmonella Saint-paul	gyrA_SET[83:S-Y];qnrD-v1;qnrD;qnrS-1	sul-2	tet(A)-1	-	aac(6')-Iy	-	-
SRR1965765	Salmonella Poona	parC_SET[57:T-S]	-	-	-	aac(6')-Iaa	-	-
SRR1965767	Salmonella Enteritidis	gyrA_SET[83:S-F]	-	-	-	aac(6')-Iy	-	-
SRR1965769	Salmonella Anatum	parC_SET[57:T-S]	-	-	-	aac(6')-Iy	-	-
SRR1965778	Salmonella Typhimurium	-	-	-	-	aac(6')-Iaa	-	-
SRR1965779	Salmonella Enteritidis	-	-	-	-	aac(6')-Iy	-	-
SRR1965781	Salmonella Enteritidis	-	-	-	-	aac(6')-Iy	-	-
SRR1965783	Salmonella Stanley	parC_SET[57:T-S];qnrA-1	sul-2;sul-1	tet(A)-1	dfrA-12	aac(6')-Iy;aadA-2;aph(6)-Id,strA,strB	floR	-
SRR1965795	Salmonella Saint-paul	-	-	-	-	aac(6')-Iy	-	-
SRR1965797	Salmonella Richmond	parC_SET[57:T-S]	-	-	-	aac(6')-Iy	-	-
SRR1965799	Salmonella Enteritidis	-	-	-	-	aac(6')-Iy	-	-
SRR1965801	Salmonella Saphra	parC_SET[57:T-S]	-	-	-	aac(6')-Iaa	-	-
SRR1965804	Salmonella Virchow	parC_SET[57:T-S]	-	-	-	aac(6')-Iy	-	-
SRR1965805	Salmonella Bovis-morbificans	-	-	-	-	aac(6')-Iy	-	-
SRR1965806	Salmonella Montevideo	parC_SET[57:T-S]	-	-	-	aac(6')-Iy	-	-
SRR1965811	Salmonella Braenderup	parC_SET[57:T-S]	-	-	-	aac(6')-Iaa	-	-
SRR1965814	Salmonella Typhimurium	-	-	-	-	aac(6')-Iaa	-	-
SRR1965815	Salmonella Typhimurium	-	-	-	-	aac(6')-Iaa	-	-
SRR1965820	Salmonella Typhimurium	-	sul-2	tet(A)	-	aac(6')-Iaa;aph(6)-Id,strA,strB	-	TEM-1
SRR1965826	Salmonella Indiana	parC_SET[57:T-S]	-	-	-	aac(6')-Iy	-	-
SRR1965827	Salmonella Litchfield	-	-	-	-	aac(6')-Iy	-	-
SRR1965829	Salmonella Derby	parC_SET[57:T-S]	sul-2	tet(A)-1	-	aac(6')-Iaa;aph(6)-Id,strA,strB	-	-
SRR1965832	Salmonella Typhimurium	-	sul-2	tet(A)	-	aac(6')-Iaa;aph(6)-Id,strA,strB	-	TEM-1
SRR1965833	Salmonella Abony	-	-	-	-	aac(6')-Iy	-	-
SRR1965835	Salmonella Virchow	-	-	-	-	aac(6')-Iy	-	-
SRR1965838	Salmonella Virchow	gyrA_SET[87:D-N]	-	tet(A)-1[u]	-	aac(6')-Iy	-	-
SRR1965841	Salmonella San-diego	parC_SET[57:T-S]	-	-	-	aac(6')-Iy	-	-
SRR1965844	Salmonella Typhimurium	-	-	-	-	aac(6')-Iaa	-	-
SRR1965847	Salmonella Saint-paul	-	-	-	-	aac(6')-Iy	-	-
SRR1965849	Salmonella Enteritidis	-	-	-	-	aac(6')-Iy	-	-
SRR1965850	Salmonella Agona	parC_SET[57:T-S]	-	-	-	aac(6')-Iy	-	-
SRR1965852	Salmonella Stanley	parC_SET[57:T-S];qnrS-1	sul-3;sul-2	tet(M);tet(A)-1	dfrA-12	aadA-12;aac(6')-Iy;aadA-2	cml-1;floR	TEM-1
SRR1965854	Salmonella Typhimurium	-	sul-2	tet(A)	-	aac(6')-Iaa;aph(6)-Id,strA,strB	-	TEM-1
SRR1965856	Salmonella Ago	parC_SET[57:T-S]	-	-	-	aac(6')-Iy	-	-
SRR1965857	Salmonella Richmond	parC_SET[57:T-S]	-	-	-	aac(6')-Iy	-	-
SRR1965859	Salmonella Typhimurium	-	-	-	-	aac(6')-Iaa	-	-
SRR1965862	Salmonella Kentucky	gyrA_SET[83:S-F;87:D-N];parC_SET[57:T-S;80:S-I]	sul-1	tet(A)-1	-	aac(6')-Iaa;aadA-7	-	TEM-1
SRR1965864	Salmonella Typhimurium	-	-	-	-	aac(6')-Iaa	-	-
SRR1965869	Salmonella Emek	-	-	-	-	aac(6')-Iy	-	-
SRR1965871	Salmonella Kisangani	parC_SET[57:T-S]	sul-2	-	-	aph(6)-Id,strA,strB;aac(6')-Iy	-	-
SRR1965874	Salmonella Gold-coast	parC_SET[57:T-S]	-	-	-	aac(6')-Iaa	-	-
SRR1965875	Salmonella Enteritidis	-	-	-	-	aac(6')-Iy	-	-
SRR1965877	Salmonella Enteritidis	-	-	-	-	aac(6')-Iy	-	-
SRR1965880	Salmonella Typhimurium	gyrA_SET[87:D-Y]	-	-	-	aac(6')-Iaa	-	-
SRR1965885	Salmonella Monschaui	parC_SET[57:T-S]	-	-	-	aac(6')-Iaa	-	-
SRR1965886	Salmonella Saint-paul	-	-	-	-	aac(6')-Iy	-	-
SRR1965888	Salmonella Typhimurium	qnrA-1	sul-1	tet(A)-1	dfrA-16	aadA-2;aac(6')-Iaa;aadA-17;ant(2'')-Ia	catA-1	CTX-M-9
SRR1965889	Salmonella Oranienburg	parC_SET[57:T-S]	-	-	-	aac(6')-Iy	-	-
SRR1965890	Salmonella Bareilly	parC_SET[57:T-S]	-	-	-	aac(6')-Iy	-	-
SRR1965893	Salmonella Unnamed	parC_SET[57:T-S]	-	-	-	aac(6')-Iy	-	-
SRR1965896	Salmonella Typhimurium	-	sul-1-v2	tet(G)	-	aac(6')-Iaa;aadA-17;aadA-2	floR	CARB-2
SRR1965901	Salmonella Newport	parC_SET[57:T-S]	-	-	-	aac(6')-Iy	-	-
SRR1965902	Salmonella Blockley	parC_SET[57:T-S]	-	-	-	aac(6')-Iy	-	-
SRR1965905	Salmonella Unnamed	parC_SET[57:T-S]	-	-	-	aac(6')-Iaa	-	-
SRR1965906	Salmonella Enteritidis	-	-	-	-	aac(6')-Iy	-	-
SRR1965908	Salmonella Unnamed	-	-	-	-	aac(6')-Iy	-	-
SRR1965909	Salmonella Agama	parC_SET[57:T-S]	-	-	-	aac(6')-Iaa	-	-
SRR1965910	Salmonella Unnamed	parC_SET[57:T-S]	-	-	-	aac(6')-Iy	-	-
SRR1965919	Salmonella Mbandaka	parC_SET[57:T-S]	sul-1	tet(A)	dfrA-1	aac(6')-Iaa	-	-
SRR1965927	Salmonella Braenderup	parC_SET[57:T-S]	-	-	-	aac(6')-Iaa	-	-
SRR1965928	Salmonella Typhimurium	-	sul-2	tet(A)	-	aac(6')-Iaa;aph(6)-Id,strA,strB	-	TEM-1
SRR1965929	Salmonella Kentucky	gyrA_SET[83:S-F;87:D-N];parC_SET[57:T-S;80:S-I]	-	-	-	aac(6')-Iaa	-	TEM-1
SRR1965930	Salmonella Virchow	gyrA_SET[87:D-Y]	sul-1	tet(A)-1	dfrA-1	aac(3)-IIa;aadA-17;aac(6')-Iy;aph(6)-Id,strA,strB;aadA-2	-	TEM-1
SRR1965931	Salmonella Java	-	-	-	-	aac(6')-Iy	-	-
SRR1965932	Salmonella Enteritidis	gyrA_SET[87:D-Y]	-	-	-	aac(6')-Iy	-	-
SRR1965933	Salmonella Amsterdam	-	-	-	-	aac(6')-Iy	-	-
SRR1965934	Salmonella Thompson	parC_SET[57:T-S]	-	-	-	aac(6')-Iy	-	-
SRR1965938	Salmonella Enteritidis	gyrA_SET[83:S-F]	-	-	-	aac(6')-Iy	-	-
SRR1965943	Salmonella Newport	parC_SET[57:T-S]	-	-	-	aac(6')-Iy	-	-
SRR1965946	Salmonella Kisarawe	parC_SET[57:T-S]	-	-	-	aac(6')-Iy	-	-
SRR1965947	Salmonella Kentucky	gyrA_SET[83:S-F;87:D-N];parC_SET[57:T-S;80:S-I]	sul-2	tet(A)-1	-	aac(6')-Iaa;aph(6)-Id,strA,strB	floR	TEM-1
SRR1965950	Salmonella London	parC_SET[57:T-S]	-	-	-	aac(6')-Iaa	-	-
SRR1965951	Salmonella Panama	parC_SET[57:T-S]	-	-	-	aac(6')-Iaa	-	-
SRR1965955	Salmonella Stanley	parC_SET[57:T-S];qnrS-1	sul-3;sul-1	tet(M);tet(A)-1	dfrA-12	aac(6')-Iy;aph(6)-Id,strA,strB;aadA-2	catA-2;floR	TEM-1
SRR1965957	Salmonella Newport	parC_SET[57:T-S]	-	-	-	aac(6')-Iy	-	-
SRR1965961	Salmonella Gold-coast	parC_SET[57:T-S]	-	-	-	aac(6')-Iy	-	-
SRR1965962	Salmonella Monschaui	parC_SET[57:T-S]	-	-	-	aac(6')-Iaa	-	-
SRR1965964	Salmonella Typhimurium	-	sul-2	tet(A)	-	aac(6')-Iaa;aph(6)-Id,strA,strB	-	TEM-1
SRR1965965	Salmonella Typhimurium	-	sul-2	tet(A)	-	aac(6')-Iaa;aph(6)-Id,strA,strB	-	TEM-1
SRR1965967	Salmonella Agama	parC_SET[57:T-S]	-	-	-	aac(6')-Iaa	-	-
SRR1965969	Salmonella Enteritidis	-	-	-	-	aac(6')-Iy	-	-
SRR1965970	Salmonella Umbilo	parC_SET[57:T-S]	-	-	-	aac(6')-Iy	-	-
SRR1965976	Salmonella Newport	parC_SET[57:T-S]	-	-	-	aac(6')-Iy	-	-
SRR1965977	Salmonella Typhimurium	-	sul-2	tet(A)	-	aac(6')-Iaa;aph(6)-Id,strA,strB	-	TEM-1
SRR1965978	Salmonella Bovis-morbificans	-	-	-	-	aac(6')-Iy	-	-
SRR1965981	Salmonella Typhimurium	gyrA_SET[87:D-N]	sul-1-v2	tet(G)	-	aac(6')-Iaa;aadA-17;aadA-2	floR	CARB-2
SRR1965988	Salmonella Kentucky	gyrA_SET[83:S-F;87:D-Y];parC_SET[57:T-S;80:S-I]	-	-	-	aac(6')-Iaa	-	TEM-1
SRR1965990	Salmonella Minneapolis	parC_SET[57:T-S]	-	-	-	aac(6')-Iy	-	-
SRR1965993	Salmonella Kentucky	gyrA_SET[83:S-F;87:D-G];parC_SET[57:T-S;80:S-I]	-	-	-	aac(6')-Iaa	-	-
SRR1965994	Salmonella Typhimurium	-	sul-2	tet(A)	-	aac(6')-Iaa;aph(6)-Id,strA,strB	-	TEM-1
SRR1965995	Salmonella Bareilly	parC_SET[57:T-S];qnrD-v1;qnrD	-	-	-	aac(6')-Iy	-	-
SRR1965999	Salmonella Hvittingfoss	-	-	-	-	-	-	-
SRR1966000	Salmonella Typhimurium	-	sul-2;sul-1	tet(G)	dfrA-17	aadA-5;aph(6)-Id,strA,strB;aadA-2;aac(6')-Iaa;aadA-17	floR	CARB-2;CTX-M-1
SRR1966001	Salmonella Reading	parC_SET[57:T-S]	-	-	-	aac(6')-Iy	-	-
SRR1966005	Salmonella Chester	parC_SET[57:T-S]	-	-	-	aac(6')-Iy	-	-
SRR1966007	Salmonella Typhimurium	-	-	-	-	aac(6')-Iaa	-	-
SRR1966013	Salmonella Abony	-	-	-	-	aac(6')-Iy	-	-
SRR1966017	Salmonella Braenderup	parC_SET[57:T-S];qnrB-19	-	-	-	aac(6')-Iaa	-	-
SRR1966023	Salmonella Typhimurium	-	sul-1;sul-2	-	dfrA-1	aac(6')-Iaa;aph(6)-Id,strA,strB	catA-1	TEM-1
SRR1966024	Salmonella Virchow	parC_SET[57:T-S]	-	-	-	aac(6')-Iy	-	-
SRR1966025	Salmonella Gold-coast	parC_SET[57:T-S]	-	-	-	aac(6')-Iaa	-	-
SRR1966028	Salmonella Weltevreden	parC_SET[57:T-S]	-	-	-	aac(6')-Iaa	-	-
SRR1966030	Salmonella Thompson	parC_SET[57:T-S]	-	-	-	aac(6')-Iy	-	-
SRR1966036	Salmonella Unnamed	parC_SET[57:T-S]	-	-	-	aac(6')-Iaa	-	-
SRR1966040	Salmonella Saint-paul	parC_SET[57:T-S]	-	-	-	aac(6')-Iy	-	-
SRR1966041	Salmonella Bonariensis	parC_SET[57:T-S]	-	-	-	aac(6')-Iy	-	-
SRR1966042	Salmonella Poona	parC_SET[57:T-S]	-	-	-	aac(6')-Iaa	-	-
SRR1966043	Salmonella Newport	gyrA_SET[87:D-G];parC_SET[57:T-S]	sul-1-v2	tet(G)	dfrA-15	aac(6')-Iy	floR	CARB-2
SRR1966045	Salmonella Infantis	gyrA_SET[83:S-Y];parC_SET[57:T-S]	sul-1	tet(A)-1	-	aac(6')-Iy	-	-
SRR1966047	Salmonella Typhimurium	-	sul-1-v2	tet(G)	-	aac(6')-Iaa;aadA-17;aadA-2	floR	CARB-2
SRR1966048	Salmonella Saint-paul	-	-	tet(A)-1	-	aac(6')-Iaa	-	TEM-1
SRR1966053	Salmonella Haifa	gyrA_SET[83:S-Y];qnrS-1	-	tet(A)-1	-	aac(6')-Iaa;aadA-22;aadA-3	-	SHV-12
SRR1966057	Salmonella Kottbus	parC_SET[57:T-S]	-	-	-	aac(6')-Iy	-	-
SRR1966058	Salmonella Durham	parC_SET[57:T-S]	-	-	-	aac(6')-Iaa	-	-
SRR1966059	Salmonella Typhimurium	-	sul-3;sul-2	tet(A)	-	aac(6')-Iaa;aph(6)-Id,strA,strB	-	TEM-1
SRR1966072	Salmonella Virchow	parC_SET[57:T-S]	-	-	-	aac(6')-Iy	-	-
SRR1966074	Salmonella Enteritidis	-	-	-	-	aac(6')-Iy	-	-
SRR1966079	Salmonella Typhimurium	-	sul-2	-	-	aac(6')-Iaa;aph(6)-Id,strA,strB	-	TEM-1
SRR1966090	Salmonella Java	-	-	-	-	aac(6')-Iy	-	-
SRR1966091	Salmonella Montevideo	parC_SET[57:T-S]	-	-	-	aac(6')-Iy	-	-
SRR1966092	Salmonella Virchow	-	-	-	-	aac(6')-Iy	-	-
SRR1966093	Salmonella Kentucky	gyrA_SET[83:S-F;87:D-Y];parC_SET[57:T-S;80:S-I]	sul-1	tet(A)-1	-	aac(6')-Iaa;aac(3)-Id;aadA-7	-	TEM-1
SRR1966094	Salmonella Senftenberg	parC_SET[57:T-S]	-	-	-	aac(6')-Iy	-	-
SRR1966096	Salmonella Chester	parC_SET[57:T-S]	-	-	-	aac(6')-Iy	-	-
SRR1966100	Salmonella Poona	parC_SET[57:T-S]	-	-	-	aac(6')-Iy	-	-
SRR1966101	Salmonella Hvittingfoss	-	-	-	-	aac(6')-Iaa	-	-
SRR1966104	Salmonella Coeln	-	-	-	-	aac(6')-Iy	-	-
SRR1966106	Salmonella Infantis	parC_SET[57:T-S]	-	-	-	aac(6')-Iy	-	-
SRR1966107	Salmonella San-diego	parC_SET[57:T-S]	-	-	-	aac(6')-Iy	-	-
SRR1966109	Salmonella Panama	parC_SET[57:T-S]	sul-3	tet(M);tet(A)-1	dfrA-12	aac(6')-Iaa;aadA-8b	cml-1	TEM-1
SRR1966110	Salmonella Infantis	gyrA_SET[87:D-G];parC_SET[57:T-S]	sul-1	tet(A)-1	dfrA-14	aac(6')-Iy	-	-
SRR1966111	Salmonella Infantis	gyrA_SET[83:S-Y];parC_SET[57:T-S]	sul-1	tet(A)-1	-	aac(6')-Iy	-	-
SRR1966113	Salmonella Muenchen	parC_SET[57:T-S]	sul-2	tet(A)-1[u]	-	aac(6')-Iaa;aph(6)-Id,strA,strB	-	-
SRR1966116	Salmonella Weltevreden	parC_SET[57:T-S]	-	-	-	aac(6')-Iaa	-	-
SRR1966119	Salmonella Saint-paul	-	-	-	-	aac(6')-Iy	-	-
SRR1966121	Salmonella Typhimurium	gyrA_SET[83:S-F]	sul-2	tet(A)	-	aac(6')-Iaa;aph(6)-Id,strA,strB	-	TEM-1
SRR1966124	Salmonella Unnamed	parC_SET[57:T-S]	-	-	-	aac(6')-Iy	-	-
SRR1966125	Salmonella Kentucky	gyrA_SET[83:S-F;87:D-Y];parC_SET[57:T-S;80:S-I]	sul-1	tet(A)-1	-	aac(6')-Iaa;aac(3)-Id;aadA-7	-	TEM-1
SRR1966127	Salmonella Stanley	parC_SET[57:T-S]	-	-	-	aac(6')-Iy	-	-
SRR1966128	Salmonella Stanley	parC_SET[57:T-S]	-	-	-	aac(6')-Iy	-	-
SRR1966130	Salmonella Braenderup	parC_SET[57:T-S]	-	-	-	aac(6')-Iaa	-	-
SRR1966137	Salmonella Typhimurium	-	-	tet(A)	-	aac(6')-Iaa	-	OXA-134;TEM-1
SRR1966138	Salmonella Bareilly	parC_SET[57:T-S]	-	-	-	aac(6')-Iy	-	-
SRR1966139	Salmonella Gold-coast	parC_SET[57:T-S]	-	-	-	aac(6')-Iaa	-	-
SRR1966140	Salmonella Virchow	gyrA_SET[87:D-Y]	sul-1	tet(A)-1	dfrA-1	aac(3)-IIa;aadA-17;aac(6')-Iy;aph(6)-Id,strA,strB;aadA-2	-	TEM-1
SRR1966142	Salmonella Abony	-	-	-	-	aac(6')-Iy	-	-
SRR1966143	Salmonella Typhimurium	-	-	-	-	aac(6')-Iaa	-	-
SRR1966144	Salmonella Stanleyville	-	-	-	-	aac(6')-Iy	-	-
SRR1966145	Salmonella Tel-el-kebir	parC_SET[57:T-S]	-	-	-	aac(6')-Iy	-	-
SRR1966146	Salmonella Unnamed	-	-	-	-	aac(6')-Iy	-	-
SRR1966147	Salmonella Typhimurium	-	-	-	-	aac(6')-Iaa	-	-
SRR1966149	Salmonella Typhimurium	-	-	tet(A)	-	aac(6')-Iaa	-	-
SRR1966150	Salmonella Typhimurium	-	-	-	-	aac(6')-Iaa	-	TEM-1
SRR1966152	Salmonella Typhimurium	-	sul-3;sul-2	tet(M);tet(A)-1	dfrA-12	aac(6')-Iaa;aadA-8b;aadA-2	cml-1;floR	TEM-1
SRR1966153	Salmonella Typhimurium	qnrS-1	sul-2	tet(A)-1[u];tet(A)	-	aac(6')-Iaa;aac(3)-IId;aph(6)-Id,strA,strB	floR	TEM-1
SRR1966157	Salmonella Typhimurium	-	sul-2	tet(A)	-	aac(6')-Iaa;aph(6)-Id,strA,strB	-	TEM-117-p
SRR1966159	Salmonella Newport	parC_SET[57:T-S]	-	-	-	aac(6')-Iy	-	-
SRR1966160	Salmonella Typhimurium	-	-	-	-	aac(6')-Iaa	-
SRR1966161	Salmonella Java	-	-	-	-	aac(6')-Iaa	-	-
SRR1966163	Salmonella Agona	parC_SET[57:T-S]	-	-	-	aac(6')-Iy	-	-
SRR1966165	Salmonella Gaminara	parC_SET[57:T-S]	-	-	-	aac(6')-Iy	-	-
SRR1966168	Salmonella Newport	parC_SET[57:T-S]	-	-	-	aac(6')-Iy	-	-
SRR1966169	Salmonella Senftenberg	parC_SET[57:T-S]	-	-	-	aac(6')-Iy	-	-
SRR1966176	Salmonella Potsdam	parC_SET[57:T-S]	-	-	-	aac(6')-Iy	-	-
SRR1966177	Salmonella Stanley	parC_SET[57:T-S]	-	-	-	aac(6')-Iy	-	-
SRR1966178	Salmonella Typhimurium	-	-	-	-	aac(6')-Iaa	-	-
SRR1966180	Salmonella Typhimurium	-	-	tet(A)	-	aac(6')-Iaa	-	-
SRR1966181	Salmonella Typhimurium	-	-	tet(A)	-	aac(6')-Iaa	-	-
SRR1966182	Salmonella Ughelli	parC_SET[57:T-S]	-	-	-	aac(6')-Iy	-	-
SRR1966183	Salmonella Enteritidis	gyrA_SET[83:S-Y]	-	-	-	aac(6')-Iy	-	-
SRR1966186	Salmonella Unnamed	parC_SET[57:T-S]	-	-	-	aac(6')-Iy	-	-
SRR1966188	Salmonella Typhimurium	-	sul-3	-	dfrA-12	aac(6')-Iaa;aadA-8b;aadA-2	cml-1	TEM-1
SRR1966190	Salmonella Bareilly	parC_SET[57:T-S]	-	-	-	aac(6')-Iy	-	-
SRR1966196	Salmonella Typhimurium	qnrS-1	sul-2	tet(A)-1[u]	-	aac(6')-Iaa;aac(3)-IId;aph(6)-Id,strA,strB	catA-2;floR	CTX-M-55;TEM-1
SRR1966197	Salmonella Duesseldorf	gyrA_SET[87:D-N];parC_SET[57:T-S]	sul-1-v2	tet(G)	dfrA-1	aac(6')-Iaa	floR	CARB-2
SRR1966199	Salmonella Enteritidis	gyrA_SET[87:D-Y]	-	-	-	aac(6')-Iy	-	-
SRR1966201	Salmonella Java	parC_SET[57:T-S]	-	-	-	aac(6')-Iy	-	-
SRR1966203	Salmonella Typhimurium	-	sul-2	tet(A)-1	-	aac(6')-Iaa;aph(6)-Id,strA,strB	-	-
SRR1966206	Salmonella Gold-coast	parC_SET[57:T-S]	-	-	-	aac(6')-Iaa	-	-
SRR1966212	Salmonella Unnamed	parC_SET[57:T-S]	-	-	-	aac(6')-Iaa	-	-
SRR1966213	Salmonella Virchow	-	-	-	-	aac(6')-Iy	-	-
SRR1966214	Salmonella Rubislaw	parC_SET[57:T-S]	-	-	-	aac(6')-Iy	-	-
SRR1966215	Salmonella Enteritidis	gyrA_SET[87:D-Y]	-	-	-	aac(6')-Iy	-	-
SRR1966218	Salmonella Java	-	-	-	-	aac(6')-Iy	-	-
SRR1966222	Salmonella Mississippi	parC_SET[57:T-S]	-	-	-	aac(6')-Iaa	-	-
SRR1966224	Salmonella Heidelberg	parC_SET[57:T-S]	-	-	-	aac(6')-Iy	-	-
SRR1966227	Salmonella Panama	parC_SET[57:T-S;98:P-A]	-	-	-	aac(6')-Iaa	-	-
SRR1966228	Salmonella Adelaide	parC_SET[57:T-S]	-	-	-	aac(6')-Iaa	-	-
SRR1966237	Salmonella Mbandaka	parC_SET[57:T-S]	-	-	-	aac(6')-Iaa	-	-
SRR1966238	Salmonella Newport	-	-	-	-	aac(6')-Iy	-	-
SRR1966243	Salmonella Typhimurium	-	-	-	-	aac(6')-Iaa	-	-
SRR1966248	Salmonella Oranienburg	parC_SET[57:T-S]	-	-	-	aac(6')-Iy	-	-
SRR1966249	Salmonella Agama	parC_SET[57:T-S]	-	-	-	aac(6')-Iaa	-	-
SRR1966250	Salmonella Dublin	-	-	-	-	aac(6')-Iy	-	-
SRR1966253	Salmonella Uppsala	gyrA_SET[83:S-F];parC_SET[57:T-S]	sul-1	tet(A)-1	dfrA-12	aac(6')-Iy;aadA-8b;aadA-2	-	TEM-1
SRR1966254	Salmonella Infantis	gyrA_SET[83:S-Y];parC_SET[57:T-S]	sul-1	tet(A)-1	-	aac(6')-Iy	-	-
SRR1966255	Salmonella Haifa	-	-	tet(A)-1	-	aac(6')-Iaa	-	-
SRR1966257	Salmonella Typhimurium	-	sul-2	tet(A)-1	-	aac(6')-Iaa;aph(6)-Id,strA,strB	-	TEM-1
SRR1966263	Salmonella Kentucky	gyrA_SET[83:S-F;87:D-G];parC_SET[57:T-S;80:S-I]	sul-1	tet(A)-1	-	aac(6')-Iaa;aac(3)-Id;aph(6)-Id,strA,strB;aadA-7	-	CTX-M-14
SRR1966272	Salmonella Newport	gyrA_SET[87:D-Y];parC_SET[57:T-S]	-	-	-	aac(6')-Iy	-	-
SRR1966273	Salmonella Infantis	parC_SET[57:T-S]	-	-	-	aac(6')-Iy	-	-
SRR1966278	Salmonella Richmond	parC_SET[57:T-S]	-	-	-	aac(6')-Iy	-	-
SRR1966283	Salmonella Typhimurium	-	-	-	-	aac(6')-Iaa	-	-
SRR1966284	Salmonella Montevideo	parC_SET[57:T-S]	-	-	-	aac(6')-Iy	-	-
SRR1966287	Salmonella Java	-	-	-	-	aac(6')-Iy	-	-
SRR1966288	Salmonella Enteritidis	-	-	-	-	aac(6')-Iy	-	-
SRR1966290	Salmonella Braenderup	parC_SET[57:T-S];qnrB-19	-	tet(A)-1	-	aac(6')-Iaa	-	-
SRR1966291	Salmonella Typhimurium	-	-	-	-	aac(6')-Iaa	-	TEM-1
SRR1966292	Salmonella Braenderup	parC_SET[57:T-S]	-	-	-	aac(6')-Iaa	-	-
SRR1966294	Salmonella Enteritidis	-	-	tet(A)-1	-	aac(6')-Iy	-	-
SRR1966296	Salmonella Ibadan	parC_SET[57:T-S]	-	-	-	aac(6')-Iy	-	-
SRR1966297	Salmonella Chester	parC_SET[57:T-S]	-	-	-	aac(6')-Iy	-	-
SRR1966298	Salmonella Newport	parC_SET[57:T-S]	-	-	-	aac(6')-Iy	-	TEM-117-p
SRR1966299	Salmonella Typhimurium	-	sul-2	tet(A)	-	aac(6')-Iaa;aph(6)-Id,strA,strB	-	TEM-1
SRR1966301	Salmonella Kentucky	gyrA_SET[83:S-X;87:D-X;100:Y-X];parC_SET[57:T-X;80:S-X]	sul-1	tet(A)-1	-	aac(6')-Iaa;aac(3)-Id;aadA-7	-	TEM-1
SRR1966303	Salmonella Typhimurium	-	sul-2	tet(A)	-	aac(6')-Iaa;aph(6)-Id,strA,strB	-	TEM-1
SRR1966304	Salmonella Typhimurium	-	sul-2	tet(A)	-	aac(6')-Iaa;aph(6)-Id,strA,strB	-	TEM-1
SRR1966305	Salmonella Infantis	gyrA_SET[83:S-Y];parC_SET[57:T-S]	sul-1	tet(A)-1	-	aac(6')-Iy	-	-
SRR1966306	Salmonella Typhimurium	-	sul-2	tet(A)	-	aac(6')-Iaa;aph(6)-Id,strA,strB	-	TEM-1
SRR1966310	Salmonella Typhimurium	-	-	-	-	aac(6')-Iaa	-	-
SRR1966312	Salmonella Oslo	parC_SET[57:T-S]	-	-	-	aac(6')-Iy	-	-
SRR1966313	Salmonella Ago	parC_SET[57:T-S];qnrB-19	-	-	-	aac(6')-Iaa	-	-
SRR1966315	Salmonella Typhimurium	-	-	-	-	aac(6')-Iaa	-	-
SRR1966324	Salmonella Muenchen	parC_SET[57:T-S]	-	-	-	aac(6')-Iaa	-	-
SRR1966328	Salmonella Typhimurium	-	sul-2	tet(A)	-	aac(6')-Iaa;aph(6)-Id,strA,strB	-	TEM-1
SRR1966334	Salmonella Typhimurium	-	-	tet(A)	-	aac(6')-Iaa	-	TEM-1
SRR1966335	Salmonella Newport	-	-	-	-	aac(6')-Iy	-	-
SRR1966336	Salmonella Livingstone	parC_SET[57:T-S]	-	-	-	aac(6')-Iaa	-	-
SRR1966341	Salmonella Newport	parC_SET[57:T-S]	-	-	-	aac(6')-Iy	-	-
SRR1966342	Salmonella Typhimurium	-	sul-2	tet(A)	-	aac(6')-Iaa;aph(6)-Id,strA,strB	-	-
SRR1966346	Salmonella Dublin	-	-	-	-	aac(6')-Iy	-	-
SRR1966347	Salmonella Rubislaw	parC_SET[57:T-S]	-	-	-	aac(6')-Iy	-	-
SRR1966350	Salmonella Oranienburg	parC_SET[57:T-S]	-	-	-	aac(6')-Iy	-	-
SRR1966354	Salmonella Virchow	gyrA_SET[87:D-Y]	-	-	-	aac(6')-Iy	-	-
SRR1966357	Salmonella Virchow	gyrA_SET[87:D-Y]	-	-	-	aac(6')-Iy	-	-
SRR1966359	Salmonella Typhimurium	-	sul-2	-	-	aac(6')-Iaa;aph(6)-Id,strA,strB	-	TEM-1
SRR1966362	Salmonella Enteritidis	-	-	-	-	aac(6')-Iy	-	-
SRR1966363	Salmonella Enteritidis	gyrA_SET[87:D-Y]	-	-	-	aac(6')-Iy	-	-
SRR1966364	Salmonella Tennessee	parC_SET[57:T-S]	-	-	-	aac(6')-Iy	-	-
SRR1966367	Salmonella Typhimurium	-	-	-	-	aac(6')-Iaa	-	-
SRR1966372	Salmonella San-diego	parC_SET[57:T-S]	-	-	-	aac(6')-Iy	-	-
SRR1966373	Salmonella Typhimurium	qnrS-1	-	-	-	aac(6')-Iaa	-	-
SRR1966374	Salmonella Virchow	-	-	-	-	aac(6')-Iy	-	-
SRR1966376	Salmonella Haifa	-	-	-	-	aac(6')-Iaa	-	-
SRR1966382	Salmonella Virchow	parC_SET[57:T-S]	-	-	-	aac(6')-Iy	-	-
SRR1966385	Salmonella Unnamed	parC_SET[57:T-S]	-	-	-	aac(6')-Iy	-	-
SRR1966386	Salmonella Bareilly	parC_SET[57:T-S]	-	-	-	aac(6')-Iy	-	-
SRR1966391	Salmonella Enteritidis	gyrA_SET[83:S-Y]	-	-	-	aac(6')-Iy	-	-
SRR1966392	Salmonella Typhimurium	-	-	-	-	aac(6')-Iaa	-	-
SRR1966394	Salmonella Mbandaka	parC_SET[57:T-S]	-	-	-	aac(6')-Iaa	-	-
SRR1966395	Salmonella Agona	gyrA_SET[83:S-F;87:D-N];parC_SET[57:T-S;80:S-I]	sul-1	tet(A)-1	-	aac(6')-Iy;aadA-7	-	-
SRR1966396	Salmonella Oranienburg	parC_SET[57:T-S]	-	-	-	aac(6')-Iy	-	-
SRR1966397	Salmonella Infantis	gyrA_SET[87:D-G];parC_SET[57:T-S]	sul-1	tet(A)-1	dfrA-14	aac(6')-Iy	-	-
SRR1966398	Salmonella Fluntern	parC_SET[57:T-S]	-	-	-	aac(6')-Iy	-	-
SRR1966402	Salmonella Kentucky	gyrA_SET[83:S-F;87:D-Y];parC_SET[57:T-S;80:S-I]	sul-1	tet(A)-1	-	aac(6')-Iaa;aac(3)-Id;aph(6)-Id,strA,strB;aadA-7	-	TEM-1
SRR1966403	Salmonella Bispebjerg	parC_SET[57:T-S]	-	-	-	aac(6')-Iy	-	-
SRR1966408	Salmonella Typhimurium	-	-	-	-	aac(6')-Iaa	-	-
SRR1966409	Salmonella Virchow	gyrA_SET[87:D-Y]	-	-	-	aac(6')-Iy	-	-
SRR1966410	Salmonella Typhimurium	-	-	-	-	aac(6')-Iaa	-	-
SRR1966411	Salmonella Stanley	parC_SET[57:T-S]	-	-	-	aac(6')-Iy	-	-
SRR1966412	Salmonella Enteritidis	gyrA_SET[83:S-F]	-	tet(A)-1	-	aac(6')-Iy	-	-
SRR1966413	Salmonella Typhimurium	-	sul-2	tet(A)	-	aac(6')-Iaa	-	TEM-1
SRR1966414	Salmonella Typhimurium	-	-	-	-	aac(6')-Iaa	-	-
SRR1966416	Salmonella Typhimurium	-	sul-2	tet(A)	-	aac(6')-Iaa;aph(6)-Id,strA,strB	-	TEM-1
SRR1966423	Salmonella Typhimurium	qnrS-1	-	-	-	aac(6')-Iaa	-	-
SRR1966424	Salmonella Anecho	parC_SET[57:T-S]	-	-	-	aac(6')-Iy	-	-
SRR1966427	Salmonella Braenderup	parC_SET[57:T-S];qnrB-19	-	-	-	aac(6')-Iaa	-	-
SRR1966428	Salmonella Agona	parC_SET[57:T-S]	-	-	-	aac(6')-Iy	-	-
SRR1966431	Salmonella Typhimurium	-	-	-	-	aac(6')-Iaa	-	TEM-1
SRR1966432	Salmonella Typhimurium	-	-	-	-	aac(6')-Iaa	-	-
SRR1966435	Salmonella Bonariensis	parC_SET[57:T-S]	-	-	-	aac(6')-Iy	-	-
SRR1966437	Salmonella Virchow	gyrA_SET[87:D-Y]	sul-1	tet(A)-1	dfrA-1	aac(3)-IIa;aadA-17;aac(6')-Iy;aph(6)-Id,strA,strB;aadA-2	-	TEM-1
SRR1966439	Salmonella Poona	parC_SET[57:T-S]	-	-	-	aac(6')-Iaa	-	-
SRR1966440	Salmonella Typhimurium	-	-	-	-	aac(6')-Iaa	-	-
SRR1966441	Salmonella Montevideo	parC_SET[57:T-S]	-	-	-	aac(6')-Iy	-	-
SRR1966442	Salmonella Pensacola	-	-	-	-	aac(6')-Iy	-	-
SRR1966443	Salmonella Typhimurium	-	-	-	-	aac(6')-Iaa	-	-
SRR1966444	Salmonella Stanleyville	parC_SET[57:T-S]	-	-	-	aac(6')-Iy	-	-
SRR1966446	Salmonella Saint-paul	-	-	-	-	aac(6')-Iy	-	-
SRR1966449	Salmonella London	parC_SET[57:T-S]	-	-	-	aac(6')-Iaa	-	-
SRR1966450	Salmonella Typhimurium	-	sul-2	tet(A)	-	aac(6')-Iaa;aph(6)-Id,strA,strB	-	TEM-1
SRR1966451	Salmonella Virchow	gyrA_SET[87:D-Y]	-	-	-	aac(6')-Iy	-	-
SRR1966452	Salmonella Mikawasima	-	-	-	-	aac(6')-Iy	-	-
SRR1966454	Salmonella Typhimurium	-	sul-2	tet(A)	-	aac(6')-Iaa;aph(6)-Id,strA,strB	-	TEM-1
SRR1966456	Salmonella Typhimurium	-	sul-2	-	-	aac(6')-Iaa;aph(6)-Id,strA,strB	-	TEM-1
SRR1966457	Salmonella Kentucky	parC_SET[57:T-S]	-	-	-	aac(6')-Iy	-	-
SRR1966458	Salmonella Kottbus	parC_SET[57:T-S]	-	-	-	aac(6')-Iy	-	-
SRR1966460	Salmonella Newport	parC_SET[57:T-S]	sul-2	tet(A)-1[u]	dfrA-1	aac(6')-Iy;aph(6)-Id,strA,strB	-	-
SRR1966463	Salmonella Hvittingfoss	-	-	-	-	aac(6')-Iaa	-	-
SRR1966464	Salmonella Stanley	parC_SET[57:T-S]	sul-2	tet(A)-1	-	aph(6)-Id,strA,strB;aac(6')-Iy	-	TEM-1
SRR1966465	Salmonella Ealing	parC_SET[57:T-S]	-	-	-	aac(6')-Iy	-	-
SRR1966467	Salmonella Typhimurium	parC_SET[57:T-S]	-	-	-	aac(6')-Iaa	-	-
SRR1966468	Salmonella Ibadan	parC_SET[57:T-S]	-	-	-	aac(6')-Iy	-	-
SRR1966471	Salmonella Typhimurium	-	sul-2	tet(A)-1	dfrA-5	aac(6')-Iaa;aph(6)-Id,strA,strB	-	TEM-1
SRR1966473	Salmonella Durham	parC_SET[57:T-S]	-	-	-	aac(6')-Iaa	-	-
SRR1966474	Salmonella Typhimurium	-	-	-	-	aac(6')-Iaa	-	-
SRR1966476	Salmonella Montevideo	parC_SET[57:T-S]	-	-	-	aac(6')-Iy	-	-
SRR1966479	Salmonella Corvallis	parC_SET[57:T-S]	-	-	-	aac(6')-Iaa	-	-
SRR1966480	Salmonella Infantis	gyrA_SET[83:S-Y];parC_SET[57:T-S]	-	-	-	aac(6')-Iy	-	-
SRR1966483	Salmonella Unnamed	parC_SET[57:T-S]	-	-	-	aac(6')-Iaa	-	-
SRR1966489	Salmonella Newport	parC_SET[57:T-S]	-	-	-	aac(6')-Iy	-	-
SRR1966490	Salmonella Mbandaka	parC_SET[57:T-S]	-	-	-	aac(6')-Iaa	-	-
SRR1966492	Salmonella Typhimurium	-	-	-	-	aac(6')-Iaa	-	-
SRR1966494	Salmonella Typhimurium	-	-	-	-	aac(6')-Iaa	-	-
SRR1966496	Salmonella Durham	parC_SET[57:T-S]	-	-	-	aac(6')-Iy	-	-
SRR1966499	Salmonella Typhimurium	-	sul-2	tet(A)-1	dfrA-14	aac(6')-Iaa;aph(6)-Id,strA,strB	-	TEM-1
SRR1966501	Salmonella Typhimurium	-	sul-2	tet(A)	-	aac(6')-Iaa;aph(6)-Id,strA,strB	-	TEM-1
SRR1966503	Salmonella Stanley	parC_SET[57:T-S]	-	tet(M);tet(A)-1	-	aac(6')-Iy	-	TEM-1
SRR1966505	Salmonella Typhimurium	-	-	tet(A)	-	aac(6')-Iaa	-	TEM-1
SRR1966506	Salmonella Typhimurium	qnrB-19	sul-1;sul-2	tet(A)-1	dfrA-1	aac(6')-Iaa;aph(6)-Id,strA,strB	-	TEM-1
SRR1966508	Salmonella Enteritidis	gyrA_SET[87:D-Y]	-	-	-	aac(6')-Iy	-	-
SRR1966509	Salmonella Typhimurium	-	sul-1;sul-2	-	dfrA-1	aac(6')-Iaa;aph(6)-Id,strA,strB	catA-1	TEM-1
SRR1966510	Salmonella Enteritidis	-	-	-	-	aac(6')-Iy	-	-
SRR1966513	Salmonella Typhimurium	-	-	tet(M);tet(A)	dfrA-12	aac(6')-Iaa;aadA-12;aadA-2	cml-1	TEM-1
SRR1966522	Salmonella Mkamba	parC_SET[57:T-X]		-	-	-	-
SRR1966523	Salmonella Newport	-	-	-	-	aac(6')-Iy	-	-
SRR1966528	Salmonella Corvallis	parC_SET[57:T-S]	-	-	-	aac(6')-Iaa	-	-
SRR1966530	Salmonella Typhimurium	-	sul-1-v2;sul-2	tet(G)	dfrA-14	aac(6')-Iaa;aadA-17;aph(6)-Id,strA,strB;aadA-2	floR	CARB-2
SRR1966531	Salmonella Typhimurium	-	-	-	-	-
SRR1966533	Salmonella Agama	parC_SET[57:T-S]	-	-	-	aac(6')-Iaa	-	-
SRR1966537	Salmonella Bredeney	parC_SET[57:T-S];qnrD-v1;qnrD	-	-	-	aac(6')-Iy	-	-
SRR1966540	Salmonella Typhimurium	-	sul-1-v2	tet(G)	-	aac(6')-Iaa;aadA-17;aadA-2	floR	CARB-2
SRR1966541	Salmonella Kentucky	gyrA_SET[83:S-F;87:D-Y];parC_SET[57:T-S;80:S-I]	sul-1	tet(A)-1	-	aac(6')-Iaa;aac(3)-Id;aadA-7	-	TEM-1
SRR1966543	Salmonella Give	parC_SET[57:T-S]	-	-	-	aac(6')-Iy	-	-
SRR1966544	Salmonella Muenster	parC_SET[57:T-S]	-	-	-	aac(6')-Iy	-	-
SRR1966545	Salmonella Virchow	gyrA_SET[87:D-Y];qnrS-1	-	tet(A)-1	-	aph(6)-Id,strA,strB;aac(6')-Iy	-	TEM-159
SRR1966547	Salmonella Heidelberg	parC_SET[57:T-S]	-	-	-	aac(6')-Iy	-	-
SRR1966548	Salmonella Amager	-	-	-	-	aac(6')-Iy	-	-
SRR1966549	Salmonella Typhimurium	gyrA_SET[83:S-F]	sul-3	-	dfrA-12	aac(6')-Iaa;aadA-15;aadA-2	cml-1	TEM-1
SRR1966550	Salmonella Gold-coast	parC_SET[57:T-S]	-	-	-	aac(6')-Iaa	-	-
SRR1966558	Salmonella Napoli	-	-	-	-	aac(6')-Iy[u]	-	-
SRR1966561	Salmonella Bovis-morbificans	-	sul-2	tet(A)-1[u]	-	aac(6')-Iy;aph(6)-Id,strA,strB	-	-
SRR1966563	Salmonella Oranienburg	parC_SET[57:T-S]	-	-	-	aac(6')-Iy	-	-
SRR1966565	Salmonella Kentucky	gyrA_SET[83:S-F;87:D-G];parC_SET[57:T-S;80:S-I]	sul-1	tet(A)-1	-	aac(6')-Iaa;aac(3)-Id;aph(6)-Id,strA,strB;aadA-7	-	-
SRR1966566	Salmonella Infantis	parC_SET[57:T-S]	-	-	-	aac(6')-Iy	-	-
SRR1966568	Salmonella Enteritidis	-	-	-	-	aac(6')-Iy	-	-
SRR1966569	Salmonella Ohio	parC_SET[57:T-S]	-	-	-	aac(6')-Iy	-	-
SRR1966572	Salmonella Typhimurium	-	sul-2	-	-	aac(6')-Iaa;aph(6)-Id,strA,strB	-	TEM-1
SRR1966574	Salmonella Gold-coast	parC_SET[57:T-S]	-	-	-	aac(6')-Iaa	-	-
SRR1966575	Salmonella Monschaui	parC_SET[57:T-S]	-	-	-	aac(6')-Iaa	-	-
SRR1966577	Salmonella Derby	parC_SET[57:T-S]	-	-	-	aac(6')-Iy	-	-
SRR1966581	Salmonella Typhimurium	-	sul-2	tet(A)	-	aac(6')-Iaa;aph(6)-Id,strA,strB	-	TEM-1
SRR1966585	Salmonella Stanley	parC_SET[57:T-S]	-	-	-	aac(6')-Iy	-	-
SRR1966586	Salmonella Infantis	gyrA_SET[83:S-Y];parC_SET[57:T-S]	sul-1	tet(A)-1	dfrA-14	aac(6')-Iy	-	-
SRR1966590	Salmonella Oranienburg	parC_SET[57:T-S]	-	-	-	aac(6')-Iy	-	-
SRR1966598	Salmonella Bareilly	parC_SET[57:T-S]	-	-	-	aac(6')-Iy	-	-
SRR1966599	Salmonella Typhimurium	-	-	-	-	aac(6')-Iaa	-	-
SRR1966600	Salmonella Give	parC_SET[57:T-S]	-	-	-	aac(6')-Iy	-	-
SRR1966603	Salmonella Virchow	gyrA_SET[87:D-Y]	sul-1	tet(A)-1	dfrA-1	aac(3)-IIa;aadA-17;aac(6')-Iy;aph(6)-Id,strA,strB;aadA-2	-	TEM-1
SRR1966604	Salmonella Typhimurium	-	-	-	-	aac(6')-Iaa	-	-
SRR1966606	Salmonella Typhimurium	gyrA_SET[83:S-F]	-	tet(A)	-	aac(6')-Iaa;aac(3)-IId;aph(3')-IIa;aph(6)-Id,strA,strB;aadA-2;aadA-8b	floR	TEM-1
SRR1966608	Salmonella Newport	parC_SET[57:T-S]	sul-2	tet(A)-1[u]	-	aph(6)-Id,strA,strB;aac(6')-Iy	-	-
SRR1966610	Salmonella Braenderup	parC_SET[57:T-S]	-	-	-	aac(6')-Iaa	-	-
SRR1966611	Salmonella Newport	-	-	-	-	aac(6')-Iy	-	-
SRR1966615	Salmonella Typhimurium	-	sul-2	tet(A)-1	-	aac(6')-Iaa;aph(6)-Id,strA,strB	-	-
SRR1966620	Salmonella Typhimurium	gyrA_SET[87:D-Y]	sul-1-v2	tet(G)	-	aac(6')-Iaa;aadA-17;aadA-2	floR	CARB-2
SRR1966621	Salmonella Menston	parC_SET[57:T-S]	-	-	-	aac(6')-Iy	-	-
SRR1966624	Salmonella Montevideo	parC_SET[57:T-S]	-	-	-	aac(6')-Iy	-	-
SRR1966626	Salmonella Hadar	gyrA_SET[83:S-F];parC_SET[57:T-S]	-	-	-	aac(6')-Iy	-	-
SRR1966632	Salmonella Bredeney	parC_SET[57:T-S];qnrD-v1;qnrD	-	-	-	aac(6')-Iy	-	-
SRR1966635	Salmonella Typhimurium	-	-	-	-	aac(6')-Iaa	-	-
SRR1966636	Salmonella Java	-	-	-	-	aac(6')-Iy	-	-
SRR1966637	Salmonella Kentucky	gyrA_SET[83:S-F;87:D-N];parC_SET[57:T-S;80:S-I]	sul-1	tet(A)-1	-	aac(6')-Iaa;aadA-7	-	TEM-1
SRR1966639	Salmonella Typhimurium	-	sul-1	-	-	aac(6')-Iaa	-	CARB-2
SRR1966640	Salmonella Poona	parC_SET[57:T-S]	-	-	-	aac(6')-Iaa	-	-
SRR1966645	Salmonella Typhimurium	-	-	-	-	aac(6')-Iaa	-	-
SRR1966651	Salmonella Panama	parC_SET[57:T-S]	sul-3	tet(M)	dfrA-12	aac(6')-Iaa;aadA-15;aadA-2	cml-1	TEM-1
SRR1966651	Salmonella Panama	parC_SET[57:T-S]	sul-3	tet(M)	dfrA-12	aac(6')-Iaa;aadA-15;aadA-2	cml-1	TEM-1
SRR1966652	Salmonella Java	parC_SET[57:T-S]	-	-	-	aac(6')-Iy	-	-
SRR1966654	Salmonella Typhimurium	-	-	-	-	aac(6')-Iaa	-	-
SRR1966656	Salmonella Typhimurium	-	-	-	-	aac(6')-Iaa	-	-
SRR1966657	Salmonella Tees	parC_SET[57:T-S]	-	-	-	aac(6')-Iy	-	TEM-117-p
SRR1966658	Salmonella Anatum	parC_SET[57:T-S]	-	-	-	aac(6')-Iy	-	-
SRR1966659	Salmonella Enteritidis	-	-	-	-	aac(6')-Iy	-	-
SRR1966660	Salmonella Typhimurium	qnrS-1	-	-	-	aac(6')-Iaa	-	-
SRR1966661	Salmonella Newport	parC_SET[57:T-S]	-	-	-	aac(6')-Iy	-	-
SRR1966663	Salmonella Enteritidis	qnrB-19	-	-	-	aac(6')-Iy	-	-
SRR1966664	Salmonella Stanley	parC_SET[57:T-S]	-	-	-	aac(6')-Iy	-	-
SRR1966665	Salmonella Stanley	parC_SET[57:T-S]	-	-	-	aac(6')-Iy	-	-
SRR1966666	Salmonella Typhimurium	-	sul-2	tet(A)	-	aac(6')-Iaa;aph(6)-Id,strA,strB	-	TEM-1
SRR1966667	Salmonella Typhimurium	-	sul-2	tet(A)	-	aac(6')-Iaa;aph(6)-Id,strA,strB	-	TEM-1
SRR1966668	Salmonella Stanley	parC_SET[57:T-S]	-	tet(A)-1;tet(M)	-	aac(6')-Iy	-	TEM-1
SRR1966669	Salmonella Enteritidis	-	-	-	-	aac(6')-Iy	-	-
SRR1966671	Salmonella Bredeney	parC_SET[57:T-S];qnrD-v1;qnrD	-	-	-	aac(6')-Iy	-	-
SRR1966673	Salmonella Typhimurium	-	-	-	-	aac(6')-Iaa	-	-
SRR1966674	Salmonella Newport	parC_SET[57:T-S]	-	-	-	aac(6')-Iy	-	-
SRR1966676	Salmonella Enteritidis	-	-	-	-	aac(6')-Iy	-	-
SRR1966677	Salmonella London	parC_SET[57:T-S]	-	-	-	aac(6')-Iaa	-	-
SRR1966680	Salmonella Brandenburg	parC_SET[57:T-S]	-	tet(C)	-	aac(6')-Iy	-	-
SRR1966682	Salmonella Oslo	parC_SET[57:T-S]	-	-	-	aac(6')-Iy	-	-
SRR1966688	Salmonella Bredeney	parC_SET[57:T-S]	-	-	-	aac(6')-Iy	-	-
SRR1966694	Salmonella Rissen	parC_SET[57:T-S]	-	tet(A)-1	-	aac(6')-Iy	-	-
SRR1966699	Salmonella Agama	parC_SET[57:T-S]	-	-	-	aac(6')-Iaa	-	-
SRR1966701	Salmonella Typhimurium	-	-	-	-	aac(6')-Iaa	-	-
SRR1966703	Salmonella Corvallis	parC_SET[57:T-S];qnrS-1	-	tet(A)-1	-	aac(6')-Iaa	-	-
SRR1966704	Salmonella Java	gyrA_SET[87:D-Y]	-	-	-	aac(6')-Iy	-	-
SRR1966705	Salmonella Java	parC_SET[57:T-S]	-	-	-	aac(6')-Iy	-	-
SRR1966707	Salmonella Braenderup	parC_SET[57:T-S]	-	-	-	aac(6')-Iaa	-	-
SRR1966708	Salmonella Typhimurium	-	sul-2	tet(A)-1	-	aac(6')-Iaa;aph(6)-Id,strA,strB	-	TEM-1
SRR1966709	Salmonella Altona	parC_SET[57:T-S]	-	-	-	aac(6')-Iy	-	-
SRR1966711	Salmonella Blockley	parC_SET[57:T-S]	-	-	-	aac(6')-Iy	-	-
SRR1966717	Salmonella Kentucky	gyrA_SET[83:S-F;87:D-N];parC_SET[57:T-S;80:S-I]	-	-	-	aac(6')-Iaa	-	TEM-1
SRR1966718	Salmonella Enteritidis	qnrB-19	-	-	-	aac(6')-Iy	-	-
SRR1966720	Salmonella Typhimurium	-	sul-2	tet(A)-1	-	aac(6')-Iaa;aph(6)-Id,strA,strB	-	TEM-1
SRR1966721	Salmonella Typhimurium	-	-	-	-	aac(6')-Iaa	-	TEM-1
SRR1966729	Salmonella Mississippi	parC_SET[57:T-S]	-	-	-	aac(6')-Iaa	-	-
SRR1966733	Salmonella Java	gyrA_SET[87:D-G]	-	tet(A)-1	-	aac(6')-Iaa	-	-
SRR1966735	Salmonella Stanley	parC_SET[57:T-S]	-	-	-	aac(6')-Iy	-	-
SRR1966737	Salmonella Gold-coast	parC_SET[57:T-S]	-	-	-	aac(6')-Iaa	-	-
SRR1966739	Salmonella Typhimurium	-	sul-2	tet(A)	-	aac(6')-Iaa;aph(6)-Id,strA,strB	-	TEM-1
SRR1966743	Salmonella Stanley	parC_SET[57:T-S]	-	-	-	aac(6')-Iy	-	-
SRR1966746	Salmonella Shubra	-	-	-	-	aac(6')-Iaa	-	-
SRR1966749	Salmonella Irumu	-	sul-3	tet(A)	-	aac(6')-Iaa	-
SRR1966752	Salmonella Unnamed	parC_SET[57:T-S]	-	-	-	aac(6')-Iy	-	-
SRR1966756	Salmonella Unnamed	parC_SET[57:T-S]	-	-	-	aac(6')-Iaa	-	-
SRR1966757	Salmonella Java	-	-	-	-	aac(6')-Iy	-	-
SRR1966758	Salmonella Tamale	parC_SET[57:T-S]	-	-	-	aac(6')-Iy	-	-
SRR1966759	Salmonella Enteritidis	-	-	-	-	aac(6')-Iy	-	-
SRR1966761	Salmonella Hadar	gyrA_SET[83:S-F];parC_SET[57:T-S]	-	tet(A)-1	-	aph(6)-Id,strA,strB;aac(6')-Iy	-	-
SRR1966763	Salmonella Virchow	gyrA_SET[87:D-Y]	sul-1	tet(A)-1	dfrA-1	aac(6')-Iy	-	-
SRR1966766	Salmonella Typhimurium	-	-	-	-	aac(6')-Iaa	-	-
SRR1966769	Salmonella Birkenhead	parC_SET[57:T-S]	-	-	-	aac(6')-Iaa	-	-
SRR1966778	Salmonella Enteritidis	-	-	-	-	aac(6')-Iy	-	-
SRR1966779	Salmonella Kenya	parC_SET[57:T-S]	-	-	-	aac(6')-Iy	-	-
SRR1966782	Salmonella Bareilly	parC_SET[57:T-S]	-	-	-	aac(6')-Iy	-	-
SRR1966784	Salmonella Grancanaria	parC_SET[57:T-S]	-	-	-	aac(6')-Iy	-	-
SRR1966785	Salmonella Oranienburg	parC_SET[57:T-S]	-	-	-	aac(6')-Iy	-	-
SRR1966788	Salmonella Cotham	parC_SET[57:T-S]	-	-	-	aac(6')-Iy	-	-
SRR1966789	Salmonella Enteritidis	-	-	-	-	aac(6')-Iy	-	-
SRR1966790	Salmonella Ohio	parC_SET[57:T-S]	-	-	-	aac(6')-Iy	-	-
SRR1966793	Salmonella Oslo	parC_SET[57:T-S]	-	-	-	aac(6')-Iy	-	-
SRR1966794	Salmonella Bareilly	parC_SET[57:T-S]	-	-	-	aac(6')-Iy	-	-
SRR1966796	Salmonella Kentucky	parC_SET[57:T-S]	-	-	-	aac(6')-Iy	-	-
SRR1966803	Salmonella Enteritidis	gyrA_SET[87:D-Y]	-	-	-	aac(6')-Iy	-	-
SRR1966808	Salmonella Typhimurium	-	-	-	-	aac(6')-Iaa	-	-
SRR1966809	Salmonella Haifa	-	-	-	-	aac(6')-Iaa	-	-
SRR1966811	Salmonella Typhimurium	-	sul-2	tet(A)	-	aac(6')-Iaa;aph(6)-Id,strA,strB	-	TEM-1
SRR1966813	Salmonella Typhimurium		-	tet(A)-1	-	aac(6')-Iaa	-	-
SRR1966814	Salmonella Typhimurium	-	-	-	-	aac(6')-Iaa	-	-
SRR1966816	Salmonella Virchow	gyrA_SET[87:D-Y]	sul-1	tet(A)-1	dfrA-1	aac(3)-IIa;aadA-17;aac(6')-Iy;aph(6)-Id,strA,strB;aadA-2	-	TEM-1
SRR1966823	Salmonella Bonn	-	-	-	-	aac(6')-Iy	-	-
SRR1966824	Salmonella Monschaui	parC_SET[57:T-S]	-	-	-	aac(6')-Iaa	-	-
SRR1966826	Salmonella Typhimurium	-	sul-2	tet(A)	-	aac(6')-Iaa;aph(6)-Id,strA,strB	-	TEM-1
SRR1966827	Salmonella Infantis	parC_SET[57:T-S]	-	-	-	aac(6')-Iy	-	-
SRR1966831	Salmonella Ohio	gyrA_SET[83:S-F];parC_SET[57:T-S]	-	tet(A)-1	-	aph(6)-Id,strA,strB;aac(6')-Iy	-	TEM-1
SRR1966832	Salmonella Bovis-morbificans	-	-	-	-	aac(6')-Iy	-	-
SRR1966835	Salmonella Typhimurium	-	sul-1-v2;sul-2	tet(G)	dfrA-14	aac(6')-Iaa;aadA-17;aph(6)-Id,strA,strB;aadA-2	floR	CARB-2
SRR1966838	Salmonella Ealing	parC_SET[57:T-S]	-	-	-	aac(6')-Iy	-	-
SRR1966839	Salmonella Virchow	gyrA_SET[87:D-Y]	sul-1	tet(A)-1	dfrA-1	aac(3)-IIa;aac(6')-Iy	-	TEM-1
SRR1966840	Salmonella Typhimurium	-	sul-2	tet(A)	-	aac(6')-Iaa;aph(6)-Id,strA,strB	-	TEM-1
SRR1966843	Salmonella Typhimurium	gyrA_SET[87:D-Y]	sul-1-v2	tet(G)	-	aac(6')-Iaa;aadA-17;aadA-2	floR	CARB-2
SRR1966848	Salmonella Othmarschen	parC_SET[57:T-S]	-	-	-	aac(6')-Iaa	-	-
SRR1966850	Salmonella Infantis	gyrA_SET[87:D-G];parC_SET[57:T-S]	sul-1	tet(A)-1	dfrA-14	aac(6')-Iy	-	-
SRR1966852	Salmonella Typhimurium	-	-	tet(A)	-	aac(6')-Iaa	-	-
SRR1966854	Salmonella Typhimurium	-	-	-	-	aac(6')-Iaa	-	-
SRR1966862	Salmonella Typhimurium	-	sul-2	tet(A)	-	aac(6')-Iaa;aph(6)-Id,strA,strB	-	TEM-1
SRR1966864	Salmonella Kentucky	gyrA_SET[83:S-F;87:D-G];parC_SET[57:T-S;80:S-I]	-	tet(A)-1	-	aac(6')-Iaa	-	-
SRR1966865	Salmonella Enteritidis	-	-	-	-	aac(6')-Iy	-	-
SRR1966867	Salmonella Typhimurium	qnrS-1	sul-2	tet(M);tet(A)-1	dfrA-12	aac(6')-Iaa;aadA-23;aadA-2	cml-1;floR	TEM-1
SRR1966869	Salmonella Typhimurium	parC_SET[57:T-S]	-	-	-	aac(6')-Iaa	-	-
SRR1966873	Salmonella Newport	parC_SET[57:T-S]	-	-	-	aac(6')-Iy	-	-
SRR1966876	Salmonella Kentucky	parC_SET[57:T-S];qnrS-1	-	-	-	aac(6')-Iy;aadA-12;aadA-2	cml-1	TEM-1
SRR1966877	Salmonella Typhimurium	-	sul-2	tet(A)	-	aac(6')-Iaa;aph(6)-Id,strA,strB	-	TEM-1
SRR1966880	Salmonella Typhimurium	-	sul-2	tet(A)-1	-	aac(6')-Iaa;aph(6)-Id,strA,strB	-	-
SRR1966881	Salmonella Kentucky	gyrA_SET[83:S-F;87:D-Y];parC_SET[57:T-S;80:S-I]	sul-1	tet(A)-1	-	aac(6')-Iaa;aac(3)-Id;aadA-7	-	TEM-1
SRR1966885	Salmonella Richmond	parC_SET[57:T-S]	-	-	-	aac(6')-Iy	-	-
SRR1966888	Salmonella Typhimurium	-	-	-	-	aac(6')-Iaa	-	-
SRR1966889	Salmonella Herston	parC_SET[57:T-S]	-	-	-	aac(6')-Iy	-	-
SRR1966891	Salmonella Isangi	-	-	-	-	aac(6')-Iy	-	-
SRR1966895	Salmonella Manchester	-	-	-	-	aac(6')-Iaa	-	-
SRR1966899	Salmonella Enteritidis	-	-	-	-	aac(6')-Iy	-	-
SRR1966901	Salmonella Napoli	-	-	-	-	aac(6')-Iy	-	-
SRR1966905	Salmonella Anatum	parC_SET[57:T-S]	-	-	-	aac(6')-Iy	-	-
SRR1966907	Salmonella Infantis	gyrA_SET[83:S-Y];parC_SET[57:T-S]	-	-	-	aac(6')-Iy	-	-
SRR1966908	Salmonella Muenchen	parC_SET[57:T-S]	-	-	-	aac(6')-Iy	-	-
SRR1966912	Salmonella Unnamed	parC_SET[57:T-S]	-	-	-	aac(6')-Iaa	-	-
SRR1966913	Salmonella Java	-	-	-	-	aac(6')-Iy	-	-
SRR1966914	Salmonella Braenderup	parC_SET[57:T-S]	-	-	-	aac(6')-Iaa	-	-
SRR1966917	Salmonella Typhimurium	-	sul-2	tet(A)	dfrA-14	aac(6')-Iaa;aph(6)-Id,strA,strB	-	-
SRR1966919	Salmonella Enteritidis	gyrA_SET[87:D-Y]	-	-	-	aac(6')-Iy	-	-
SRR1966922	Salmonella Enteritidis	-	-	-	-	aac(6')-Iy	-	-
SRR1966929	Salmonella Typhimurium	-	sul-2	tet(A)-1	dfrA-14	aac(6')-Iaa;aph(6)-Id,strA,strB	-	TEM-1
SRR1966932	Salmonella Typhimurium	-	sul-2	-	dfrA-5	aac(6')-Iaa;aph(6)-Id,strA,strB	-	TEM-1
SRR1966936	Salmonella Typhimurium	-	sul-2	tet(A)	-	aac(6')-Iaa;aph(6)-Id,strA,strB	-	CMY-2;TEM-1
SRR1966939	Salmonella Infantis	parC_SET[57:T-S]	-	-	-	aac(6')-Iy	-	-
SRR1966940	Salmonella Enteritidis	-	-	-	-	aac(6')-Iy	-	-
SRR1966941	Salmonella Typhimurium	-	sul-2	tet(M);tet(A)	dfrA-12	aac(6')-Iaa;aadA-15;aph(6)-Id,strA,strB;aadA-2	cml-1	TEM-1
SRR1966942	Salmonella Typhimurium	-	-	-	-	aac(6')-Iaa	-	-
SRR1966943	Salmonella Mikawasima	-	-	-	-	aac(6')-Iy	-	-
SRR1966944	Salmonella Vitkin	parC_SET[57:T-S]	-	-	-	aac(6')-Iy	-	-
SRR1966945	Salmonella Mbandaka	parC_SET[57:T-S]	-	-	-	aac(6')-Iaa	-	-
SRR1966946	Salmonella Enteritidis	gyrA_SET[87:D-Y]	-	-	-	aac(6')-Iy	-	-
SRR1966949	Salmonella Javiana	parC_SET[57:T-S]	-	-	-	aac(6')-Iaa	-	-
SRR1966950	Salmonella Oranienburg	parC_SET[57:T-S]	-	-	-	aac(6')-Iy	-	-
SRR1966952	Salmonella Corvallis	parC_SET[57:T-S];qnrS-1	sul-2	tet(A)-1	-	aac(6')-Iaa;aph(6)-Id,strA,strB	-	-
SRR1966954	Salmonella Mikawasima	-	-	-	-	aac(6')-Iy	-	-
SRR1966955	Salmonella Virchow	gyrA_SET[87:D-Y]	sul-1	tet(A)-1	dfrA-1	aac(3)-IIa;aadA-17;aac(6')-Iy;aph(6)-Id,strA,strB;aadA-2	-	TEM-1
SRR1966957	Salmonella Haifa	-	-	-	-	aac(6')-Iaa	-	-
SRR1966958	Salmonella Agona	gyrA_SET[87:D-Y];parC_SET[57:T-S]	-	tet(A)-1[u]	-	aac(6')-Iy	floR	-
SRR1966959	Salmonella Newport	parC_SET[57:T-S]	-	-	-	aac(6')-Iy	-	-
SRR1966961	Salmonella Virchow	gyrA_SET[83:S-Y]	sul-1	tet(A)-1	dfrA-5	aac(6')-Iy	-	-
SRR1966962	Salmonella Cubana	parC_SET[57:T-S]	-	-	-	aac(6')-Iaa	-
SRR1966963	Salmonella Typhimurium	-	sul-2	tet(A)	-	aac(6')-Iaa;aph(6)-Id,strA,strB	-	TEM-1
SRR1966972	Salmonella Enteritidis	-	-	-	-	aac(6')-Iy	-	-
SRR1966973	Salmonella Typhimurium	gyrA_SET[87:D-B]	sul-1-v2;sul-2	tet(G);tet(A)	-	aac(6')-Iaa;aadA-17;aph(6)-Id,strA,strB;aadA-2	floR	CARB-2;TEM-1
SRR1966975	Salmonella Newport	parC_SET[57:T-S]	-	-	-	aac(6')-Iy	-	-
SRR1966976	Salmonella Enteritidis	gyrA_SET[87:D-Y]	-	-	-	aac(6')-Iy	-	TEM-135
SRR1966977	Salmonella San-diego	parC_SET[57:T-S]	-	-	-	aac(6')-Iy	-	-
SRR1966980	Salmonella Typhimurium	-	sul-1-v2	tet(G)	-	aac(6')-Iaa;aadA-17;aadA-2	floR	CARB-2
SRR1966981	Salmonella Enteritidis	-	-	-	-	aac(6')-Iy	-	-
SRR1966986	Salmonella Typhimurium	-	-	-	-	aac(6')-Iaa	-	-
SRR1966989	Salmonella Kentucky	gyrA_SET[83:S-F;87:D-G];parC_SET[57:T-S;80:S-I]	sul-3;sul-1	tet(A)-1	dfrA-12	aac(6')-Iaa;aadA-12;aadA-2	cml-1;floR	TEM-57
SRR1966992	Salmonella Saint-paul	-	-	-	-	aac(6')-Iaa	-	-
SRR1966993	Salmonella Typhimurium	-	sul-2	tet(A)	-	aac(6')-Iaa;aph(6)-Id,strA,strB	-	TEM-1
SRR1966994	Salmonella Brandenburg	parC_SET[57:T-S]	-	-	-	aac(6')-Iaa	-	-
SRR1966996	Salmonella Typhimurium	-	-	-	-	aac(6')-Iaa	-	-
SRR1966997	Salmonella Kottbus	parC_SET[57:T-S]	-	tet(A)-1	-	aac(6')-Iy	-	TEM-135
SRR1966998	Salmonella Typhimurium	-	sul-2	-	-	aac(6')-Iaa;aph(6)-Id,strA,strB	-	TEM-1
SRR1967003	Salmonella Typhimurium	-	-	-	-	aac(6')-Iaa	-	-
SRR1967007	Salmonella Typhimurium	-	-	-	-	aac(6')-Iaa	-	-
SRR1967008	Salmonella Typhimurium	-	-	-	-	aac(6')-Iaa	-	-
SRR1967010	Salmonella Monschaui	parC_SET[57:T-S]	-	-	-	aac(6')-Iaa	-	-
SRR1967011	Salmonella Agbeni	parC_SET[57:T-S]	-	-	-	aac(6')-Iy	-	-
SRR1967012	Salmonella Enteritidis	-	-	-	-	aac(6')-Iy	-	-
SRR1967013	Salmonella Typhimurium	-	sul-1-v2	tet(G)	-	aac(6')-Iaa;aadA-17;aadA-2	floR	CARB-2
SRR1967014	Salmonella Colindale	parC_SET[57:T-S]	-	-	-	aac(6')-Iy	-	-
SRR1967016	Salmonella Jangwani	parC_SET[57:T-S]	-	-	-	aac(6')-Iy	-	-
SRR1967017	Salmonella Mbandaka	parC_SET[57:T-S]	-	-	-	aac(6')-Iaa	-	-
SRR1967022	Salmonella Typhimurium	-	-	tet(A)-1	-	aac(6')-Iaa	-	-
SRR1967024	Salmonella Kottbus	parC_SET[57:T-S]	-	-	-	aac(6')-Iy	-	TEM-1
SRR1967030	Salmonella Infantis	gyrA_SET[83:S-Y];parC_SET[57:T-S]	sul-1	tet(A)-1	-	aac(6')-Iy	-	-
SRR1967031	Salmonella Typhimurium	gyrA_SET[87:D-Y]	sul-1-v2	tet(G)	-	aac(6')-Iaa;aadA-17;aadA-2	floR	CARB-2
SRR1967032	Salmonella Brandenburg	parC_SET[57:T-S]	-	tet(C)	-	aac(6')-Iy	-	-
SRR1967037	Salmonella Newport	parC_SET[57:T-S]	-	-	-	aac(6')-Iy	-	-
SRR1967043	Salmonella Kentucky	gyrA_SET[83:S-F;87:D-Y];parC_SET[57:T-S;80:S-I]	sul-1	tet(A)-1	-	aac(6')-Iaa;aac(3)-Id;aadA-7	-	TEM-1
SRR1967048	Salmonella Typhimurium	-	sul-2	tet(A)-1[u]	-	aac(6')-Iaa;aph(6)-Id,strA,strB	floR	CMY-2
SRR1967055	Salmonella Weltevreden	parC_SET[57:T-S]	-	-	-	aac(6')-Iaa	-	-
SRR1967058	Salmonella Thompson	gyrA_SET[87:D-N];parC_SET[57:T-S]	-	-	-	aac(6')-Iy	-	-
SRR1967059	Salmonella Montevideo	parC_SET[57:T-S]	sul-2	tet(A)-1	dfrA-14	aac(6')-Iy;aph(6)-Id,strA,strB	-	-
SRR1967060	Salmonella Newport	parC_SET[57:T-S]	-	-	-	aac(6')-Iy	-	-
SRR1967062	Salmonella Typhimurium	-	-	-	-	aac(6')-Iaa	-	-
SRR1967064	Salmonella Overschie	parC_SET[57:T-S]	-	-	-	aac(6')-Iy	-	-
SRR1967066	Salmonella Mississippi	parC_SET[57:T-S]	-	-	-	aac(6')-Iaa	-	-
SRR1967068	Salmonella Bareilly	parC_SET[57:T-S]	-	-	-	aac(6')-Iy	-	-
SRR1967077	Salmonella Typhimurium	-	sul-2	tet(A)	-	aac(6')-Iaa;aph(6)-Id,strA,strB	-	TEM-1
SRR1967078	Salmonella Bredeney	parC_SET[57:T-S]	-	-	-	aac(6')-Iy	-	-
SRR1967083	Salmonella Wassenaar	parC_SET[57:T-S]	-	-	-	aac(6')-Iy	-	-
SRR1967088	Salmonella Bovis-morbificans	-	-	-	-	aac(6')-Iy	-	-
SRR1967090	Salmonella Newport	gyrA_SET[87:D-G];parC_SET[57:T-S]	sul-2;sul-1-v2	tet(G)	-	aph(6)-Id,strA,strB;aac(6')-Iy	floR	CARB-2
SRR1967094	Salmonella Enteritidis	-	-	-	-	aac(6')-Iy	-	-
SRR1967097	Salmonella Typhimurium	-	-	-	-	aac(6')-Iaa	-	-
SRR1967098	Salmonella Hadar	gyrA_SET[83:S-F];parC_SET[57:T-S]	-	tet(A)-1	-	aph(6)-Id,strA,strB;aac(6')-Iy	-	-
SRR1967101	Salmonella Kentucky	gyrA_SET[83:S-F;87:D-N];parC_SET[57:T-S;80:S-I]	sul-1	tet(A)-1	-	aac(6')-Iaa;aac(3)-Id;aadA-7	-	TEM-1
SRR1967104	Salmonella Typhimurium	-	-	-	-	aac(6')-Iaa	-	-
SRR1967107	Salmonella Typhimurium	-	sul-2	tet(A)	-	aac(6')-Iaa;aph(6)-Id,strA,strB	-	TEM-1
SRR1967112	Salmonella Typhimurium	-	sul-2	tet(A)	dfrA-14	aac(6')-Iaa;aph(6)-Id,strA,strB	-	TEM-1
SRR1967113	Salmonella Virchow	gyrA_SET[87:D-Y]	-	-	-	aac(6')-Iy	-	-
SRR1967114	Salmonella Typhimurium	-	sul-2	tet(A)	-	aac(6')-Iaa;aph(6)-Id,strA,strB	-	TEM-1
SRR1967117	Salmonella Kentucky	gyrA_SET[83:S-F;87:D-G];parC_SET[57:T-S;80:S-I]	sul-1	tet(A)-1	-	aac(6')-Iaa;aac(3)-Id;aph(6)-Id,strA,strB;aadA-7	-	CTX-M-14
SRR1967118	Salmonella Virchow	gyrA_SET[83:S-Y]	sul-1	tet(A)-1	dfrA-5	aac(6')-Iy	-	-
SRR1967125	Salmonella Thompson	parC_SET[57:T-S]	-	-	-	aac(6')-Iy	-	-
SRR1967127	Salmonella Bareilly	parC_SET[57:T-S]	-	-	-	aac(6')-Iy	-	-
SRR1967128	Salmonella Saintpaul	-	-	-	-	aac(6')-Iaa	-	TEM-1
SRR1967129	Salmonella Newport	parC_SET[57:T-S]	-	-	-	aac(6')-Iy	-	-
SRR1967130	Salmonella Typhimurium	-	-	-	-	aac(6')-Iaa	-	-
SRR1967135	Salmonella Babelsberg	parC_SET[57:T-S];qnrD-v1;qnrD	-	-	-	aac(6')-Iy	-	-
SRR1967136	Salmonella Hadar	parC_SET[57:T-S]	-	-	-	aac(6')-Iy	-	-
SRR1967138	Salmonella Typhimurium	-	sul-2	-	-	aac(6')-Iaa;aph(6)-Id,strA,strB	-	TEM-1
SRR1967139	Salmonella Unnamed	parC_SET[57:T-S]	-	-	-	aac(6')-Iy	-	-
SRR1967140	Salmonella Stanleyville	-	-	-	-	aac(6')-Iy	-	-
SRR1967141	Salmonella Colindale	parC_SET[57:T-S]	-	-	-	aac(6')-Iy	-	-
SRR1967143	Salmonella Jangwani	parC_SET[57:T-S]	-	-	-	aac(6')-Iy	-	-
SRR1967145	Salmonella Fulica	parC_SET[57:T-S]	-	-	-	aac(6')-Iaa	-	-
SRR1967147	Salmonella Indiana	parC_SET[57:T-S];qnrS-2	-	tet(A)-1	-	aac(6')-Iy	-	-
SRR1967148	Salmonella Typhimurium	-	sul-1-v2	tet(G)	-	aac(6')-Iaa;aadA-17;aadA-2	floR	CARB-2
SRR1967149	Salmonella Typhimurium	gyrA_SET[87:D-N]	sul-1-v2	tet(G)	-	aac(6')-Iaa;aadA-17;aadA-2	floR	CARB-2
SRR1967150	Salmonella Livingstone	gyrA_SET[83:S-F]	-	-	-	aac(6')-Iy	-	-
SRR1967151	Salmonella Chester	parC_SET[57:T-S]	-	-	-	aac(6')-Iy	-	-
SRR1967154	Salmonella Enteritidis	gyrA_SET[87:D-Y]	-	-	-	aac(6')-Iy	-	-
SRR1967155	Salmonella Agama	parC_SET[57:T-S]	-	-	-	aac(6')-Iaa	-	-
SRR1967156	Salmonella Kentucky	parC_SET[57:T-S]	-	-	-	aac(6')-Iy	-	-
SRR1967159	Salmonella Coeln	-	-	-	-	aac(6')-Iy	-	-
SRR1967162	Salmonella Enteritidis	qnrB-19	-	-	-	aac(6')-Iy	-	-
SRR1967163	Salmonella Oslo	parC_SET[57:T-S]	-	-	-	aac(6')-Iy	-	-
SRR1967167	Salmonella Typhimurium	qnrS-1	sul-2	tet(A)-1[u]	-	aac(6')-Iaa;aac(3)-IId;aph(6)-Id,strA,strB	catA-2;floR	CTX-M-55;TEM-1
SRR1967171	Salmonella Enteritidis	-	-	-	-	aac(6')-Iy	-	-
SRR1967176	Salmonella Durham	parC_SET[57:T-S]	-	-	-	aac(6')-Iaa	-	-
SRR1967180	Salmonella Alachua	parC_SET[57:T-S]	-	-	-	aac(6')-Iaa	-	-
SRR1967184	Salmonella Kentucky	parC_SET[57:T-S]	-	-	-	aac(6')-Iy	-	-
SRR1967188	Salmonella Typhimurium	-	sul-1	tet(A)	-	aac(6')-Iaa;aadA-22;aadA-3	-	blaHERA-3
SRR1967190	Salmonella Newport	parC_SET[57:T-S]	-	-	-	aac(6')-Iy	-	-
SRR1967191	Salmonella Newport	parC_SET[57:T-S]	-	-	-	aac(6')-Iy	-	-
SRR1967194	Salmonella Typhimurium	qnrS-1	sul-2	tet(M);tet(A)	-	aadA-3;aadA-22;aac(3)-VIa;aph(6)-Id,strA,strB;aac(6')-Iaa	-	CTX-M-14;TEM-1
SRR1967195	Salmonella Typhimurium	-	sul-2	tet(A)-1	dfrA-12	aac(6')-Iaa;aph(6)-Id,strA,strB;aph(4)-Ia,aadD;aac(3)-IVa;aadA-8b;aadA-2	-	TEM-1
SRR1967196	Salmonella Typhimurium	-	sul-3;sul-2	tet(M)	dfrA-12	aac(6')-Iaa;aadA-23;aadA-2	cml-1;floR	TEM-1
SRR1967196	Salmonella Typhimurium	-	sul-3;sul-2	tet(M)	dfrA-12	aac(6')-Iaa;aadA-23;aadA-2	cml-1;floR	TEM-1
SRR1967200	Salmonella Typhimurium	-	-	tet(A)	-	aac(6')-Iaa	-	-
SRR1967201	Salmonella Mikawasima	-	-	-	-	aac(6')-Iy	-	-
SRR1967202	Salmonella Enteritidis	gyrA_SET[87:D-G]	-	-	-	aac(6')-Iy	-	-
SRR1967205	Salmonella Java	-	-	-	-	aac(6')-Iy	-	-
SRR1967206	Salmonella Derby	parC_SET[57:T-S]	-	-	-	aac(6')-Iy	-	-
SRR1967207	Salmonella Chailey	gyrA_SET[83:S-Y];parC_SET[57:T-S]	-	-	-	aac(6')-Iy	-	-
SRR1967208	Salmonella Typhimurium	-	-	tet(A)-1	-	aac(6')-Iaa	-	-
SRR1967209	Salmonella Unnamed	parC_SET[57:T-S]	-	-	-	aac(6')-Iy	-	-
SRR1967211	Salmonella Newport	parC_SET[57:T-S]	sul-2	tet(A)-1[u]	-	aac(6')-Iy;aph(6)-Id,strA,strB	-	-
SRR1967217	Salmonella Typhimurium	-	-	-	-	aac(6')-Iaa	-	-
SRR1967219	Salmonella Unnamed	parC_SET[57:T-S]	-	-	-	aac(6')-Iaa	-
SRR1967220	Salmonella Agona	parC_SET[57:T-S]	-	-	-	aac(6')-Iy	-	-
SRR1967222	Salmonella Enteritidis	-	-	-	-	aac(6')-Iy	-	-
SRR1967230	Salmonella Anatum	parC_SET[57:T-S]	-	-	-	aac(6')-Iy	-	-
SRR1967233	Salmonella Oranienburg	parC_SET[57:T-S]	-	-	-	aac(6')-Iy	-	-
SRR1967240	Salmonella Fluntern	parC_SET[57:T-S]	-	-	-	aac(6')-Iy	-	-
SRR1967247	Salmonella Typhimurium	-	-	-	-	aac(6')-Iaa	-	-
SRR1967250	Salmonella Agama	parC_SET[57:T-S]	-	-	-	aac(6')-Iaa	-	-
SRR1967252	Salmonella Infantis	parC_SET[57:T-S]	-	-	-	aac(6')-Iy	-	-
SRR1967253	Salmonella Typhimurium	-	-	-	-	aac(6')-Iaa	-	-
SRR1967254	Salmonella Kentucky	gyrA_SET[83:S-F;87:D-Y];parC_SET[57:T-S;80:S-I]	-	tet(A)-1	-	aac(6')-Iaa	-	TEM-1
SRR1967260	Salmonella Infantis	parC_SET[57:T-S]	-	-	-	aac(6')-Iy	-	-
SRR1967265	Salmonella Typhimurium	-	sul-2	tet(A)	-	aac(6')-Iaa;aph(6)-Id,strA,strB	-	TEM-1
SRR1967266	Salmonella Hadar	gyrA_SET[87:D-Y];parC_SET[57:T-S]	-	tet(A)-1	-	aph(6)-Id,strA,strB;aac(6')-Iy	-	-
SRR1967268	Salmonella Infantis	gyrA_SET[83:S-Y];parC_SET[57:T-S]	sul-1[u]	tet(A)-1	-	aac(6')-Iy	-	-
SRR1967269	Salmonella Montevideo	parC_SET[57:T-S]	-	-	-	aac(6')-Iy	-	-
SRR1967272	Salmonella Virchow	gyrA_SET[87:D-Y]	-	-	-	aac(3)-IIa;aac(6')-Iy	-	TEM-1
SRR1967278	Salmonella Coeln	-	-	-	-	aac(6')-Iy	-	-
SRR1967279	Salmonella Typhimurium	-	sul-2	tet(A)	-	aac(6')-Iaa;aph(6)-Id,strA,strB	-	TEM-1
SRR1967280	Salmonella Oranienburg	parC_SET[57:T-S]	-	-	-	aac(6')-Iy	-	-
SRR1967281	Salmonella Typhimurium	-	sul-2	tet(A)	-	aac(6')-Iaa;aph(6)-Id,strA,strB;aph(4)-Ia,aadD;aac(3)-IVa	-	TEM-1
SRR1967282	Salmonella Agona	parC_SET[57:T-S]	-	tet(C)	-	aac(6')-Iy	-	-
SRR1967285	Salmonella Oranienburg	parC_SET[57:T-S]	-	-	-	aac(6')-Iy	-	-
SRR1967287	Salmonella Typhimurium	-	-	-	-	aac(6')-Iaa	-	-
SRR1967288	Salmonella Anatum	parC_SET[57:T-S]	-	-	-	aac(6')-Iy	-	-
SRR1967289	Salmonella Infantis	parC_SET[57:T-S]	-	-	-	aac(6')-Iy	-	-
SRR1967291	Salmonella Infantis	gyrA_SET[83:S-Y];parC_SET[57:T-S]	sul-1	tet(A)-1	dfrA-14	aac(6')-Iy	-	-
SRR1967292	Salmonella Typhimurium	-	-	-	-	aac(6')-Iaa	-	-
SRR1967293	Salmonella Mbandaka	parC_SET[57:T-S]	-	-	-	aac(6')-Iaa	-	-
SRR1967294	Salmonella Braenderup	parC_SET[57:T-S]	-	-	-	aac(6')-Iaa	-	-
SRR1967295	Salmonella Typhimurium	qnrA-1	sul-1	tet(A)-1	dfrA-16	aadA-2;aac(6')-Iaa;aadA-17;ant(2'')-Ia	catA-1	CTX-M-9
SRR1967298	Salmonella Enteritidis	gyrA_SET[87:D-G]	-	-	-	aac(6')-Iy	-	-
SRR1967301	Salmonella Kentucky	gyrA_SET[83:S-F;87:D-N];parC_SET[57:T-S;80:S-I]	sul-1	tet(A)-1	-	aac(6')-Iaa;aadA-7	-	TEM-1
SRR1967304	Salmonella Albany	gyrA_SET[83:S-F];parC_SET[57:T-S]	sul-1-v2	tet(G)	dfrA-1	aac(6')-Iaa	floR	CARB-2
SRR1967305	Salmonella Agona	gyrA_SET[83:S-F];parC_SET[57:T-S]	sul-2	tet(D)	-	aac(6')-Iy;aph(6)-Id,strA,strB	floR	TEM-1
SRR1967306	Salmonella Anatum	parC_SET[57:T-S]	-	-	-	aac(6')-Iy	-	-
SRR1967308	Salmonella Agona	parC_SET[57:T-S]	-	-	-	aac(6')-Iy	-	-
SRR1967311	Salmonella Typhimurium	-	sul-2	tet(M);tet(A)	dfrA-12	aac(6')-Iaa;aph(6)-Id,strA,strB;aadA-2	cml-1	TEM-1
SRR1967313	Salmonella Enteritidis	-	-	-	-	aac(6')-Iy	-	-
SRR1967314	Salmonella Agona	parC_SET[57:T-S]	-	-	-	aac(6')-Iy	-	-
SRR1967315	Salmonella Agona	parC_SET[57:T-S]	-	-	-	aac(6')-Iy	-	-
SRR1967316	Salmonella Oranienburg	parC_SET[57:T-S]	-	-	-	aac(6')-Iy	-	-
SRR1967318	Salmonella Typhimurium	-	sul-2	tet(A)	-	aac(6')-Iaa;aph(6)-Id,strA,strB	-	TEM-1
SRR1967320	Salmonella Java	-	sul-1-v2	tet(G)	-	aadA-17;aac(6')-Iy;aadA-2	floR	CARB-2
SRR1967322	Salmonella Poona	parC_SET[57:T-S]	-	-	-	aac(6')-Iaa	-	-
SRR1967323	Salmonella Java	-	sul-1	-	-	aadA-2;aadA-17;aac(6')-Iy	-	-
SRR1967324	Salmonella Newport	parC_SET[57:T-S]	-	-	-	aac(6')-Iy	-	-
SRR1967325	Salmonella Anatum	parC_SET[57:T-S]	-	-	-	aac(6')-Iy	-	-
SRR1967326	Salmonella Gold-coast	parC_SET[57:T-S]	-	-	-	aac(6')-Iaa	-	-
SRR1967328	Salmonella Virchow	gyrA_SET[87:D-Y]	sul-1	tet(A)-1	dfrA-1	aac(3)-IIa;aac(6')-Iy	-	TEM-1
SRR1967329	Salmonella Enteritidis	gyrA_SET[83:S-Y]	-	-	-	aac(6')-Iy	-	-
SRR1967332	Salmonella Typhimurium	-	-	-	-	aac(6')-Iaa	-	-
SRR1967336	Salmonella Virchow	gyrA_SET[83:S-F]	-	-	-	aac(6')-Iy	-	-
SRR1967337	Salmonella Montevideo	parC_SET[57:T-S]	-	-	-	aac(6')-Iy	-	-
SRR1967338	Salmonella Virchow	gyrA_SET[83:S-Y]	sul-1	tet(A)-1	dfrA-5	aac(6')-Iy	-	-
SRR1967339	Salmonella Typhimurium	-	sul-2	tet(A)	-	aac(6')-Iaa;aph(6)-Id,strA,strB	-	TEM-1
SRR1967341	Salmonella Stanley	parC_SET[57:T-S]	-	-	-	aac(6')-Iy	-	-
SRR1967342	Salmonella Mbandaka	parC_SET[57:T-S]	-	-	-	aac(6')-Iaa	-	-
SRR1967343	Salmonella Saint-paul	-	-	-	-	aac(6')-Iy	-	-
SRR1967344	Salmonella Bareilly	parC_SET[57:T-S]	-	-	-	aac(6')-Iy	-	-
SRR1967346	Salmonella Javiana	parC_SET[57:T-S]	-	-	-	aac(6')-Iaa	-	-
SRR1967349	Salmonella Javiana	parC_SET[57:T-S];qnrB-19	-	-	-	aac(6')-Iaa	-	-
SRR1967351	Salmonella Brandenburg	parC_SET[57:T-S]	-	-	-	aac(6')-Iaa	-	-
SRR1967353	Salmonella Napoli	-	-	-	-	aac(6')-Iy	-	-
SRR1967355	Salmonella Brandenburg	parC_SET[57:T-S]	-	-	-	aac(6')-Iaa	-	-
SRR1967358	Salmonella Poona	parC_SET[57:T-S]	-	-	-	aac(6')-Iaa	-	-
SRR1967362	Salmonella Bareilly	parC_SET[57:T-S]	-	-	-	aac(6')-Iy	-	-
SRR1967366	Salmonella Enteritidis	-	-	tet(A)-1	-	aac(6')-Iy	-	-
SRR1967370	Salmonella Stanley	gyrA_SET[83:S-Y];parC_SET[57:T-S]	sul-1	tet(A)-1	dfrA-12	aac(6')-Iy;aadA-8b;aadA-2	-	-
SRR1967373	Salmonella Typhimurium	gyrA_SET[87:D-B]	sul-2;sul-1-v2	tet(G);tet(A)	dfrA-1	aph(6)-Id,strA,strB;aac(3)-IVa;aac(6')-Iaa;aadA-1b;aph(4)-Ia,aadD	floR	CARB-2;TEM-1
SRR1967373	Salmonella Typhimurium	gyrA_SET[87:D-B]	sul-2;sul-1-v2	tet(G);tet(A)	dfrA-1	aph(6)-Id,strA,strB;aac(3)-IVa;aac(6')-Iaa;aadA-1b;aph(4)-Ia,aadD	floR	CARB-2;TEM-1
SRR1967374	Salmonella Muenchen	parC_SET[57:T-S]	-	-	-	aac(6')-Iaa	-	-
SRR1967377	Salmonella Stanley	parC_SET[57:T-S]	-	-	-	aac(6')-Iy	-	-
SRR1967379	Salmonella Gaminara	parC_SET[57:T-S]	-	-	-	aac(6')-Iy	-	-
SRR1967381	Salmonella Corvallis	parC_SET[57:T-S];qnrS-1	-	-	-	aac(6')-Iaa	-	-
SRR1967384	Salmonella Saint-paul	-	-	-	-	aac(6')-Iy	-	-
SRR1967385	Salmonella Agona	parC_SET[57:T-S]	-	-	-	aac(6')-Iy	-	-
SRR1967387	Salmonella Blockley	parC_SET[57:T-S]	-	-	-	aac(6')-Iy	-	-
SRR1967388	Salmonella Infantis	gyrA_SET[83:S-Y];parC_SET[57:T-S]	sul-1	tet(A)-1	dfrA-14	aac(6')-Iy	-	-
SRR1967389	Salmonella Typhimurium	-	sul-1-v2	tet(G)	-	aac(6')-Iaa;aadA-17;aadA-2	floR	CARB-2
SRR1967390	Salmonella Kentucky	parC_SET[57:T-S]	-	-	-	aac(6')-Iy	-	-
SRR1967395	Salmonella Typhimurium	-	sul-3;sul-2	tet(A)-1	dfrA-12	aac(6')-Iaa;aph(6)-Id,strA,strB;aadA-23;aadA-2	cml-1	-
SRR1967398	Salmonella Bredeney	parC_SET[57:T-S]	-	-	-	aac(6')-Iy	-	-
SRR1967402	Salmonella Curacao	parC_SET[57:T-S]	-	-	-	aac(6')-Iy	-	-
SRR1967403	Salmonella Enteritidis	-	-	-	-	aac(6')-Iy	-	-
SRR1967405	Salmonella Cerro	parC_SET[57:T-S]	-	-	-	aac(6')-Iy	-	-
SRR1967406	Salmonella Typhimurium	-	-	-	-	aac(6')-Iaa	-	-
SRR1967408	Salmonella London	parC_SET[57:T-S]	-	-	-	aac(6')-Iaa	-	-
SRR1967409	Salmonella Typhimurium	-	sul-2	tet(A)	-	aac(6')-Iaa;aph(6)-Id,strA,strB	-	TEM-1
SRR1967410	Salmonella Enteritidis	gyrA_SET[87:D-Y]	-	-	-	aac(6')-Iy	-	-
SRR1967411	Salmonella Newport	parC_SET[57:T-S]	sul-2	tet(A)-1[u]	-	aac(6')-Iy;aph(6)-Id,strA,strB	floR	CMY-2
SRR1967412	Salmonella Albany	parC_SET[57:T-S]	-	-	-	aac(6')-Iaa;aac(3)-IId;aadA-17;aadA-2	-	TEM-117-p
SRR1967413	Salmonella Typhimurium	-	sul-2	tet(A)	-	aac(6')-Iaa;aph(6)-Id,strA,strB	-	TEM-1
SRR1967418	Salmonella Richmond	parC_SET[57:T-S]	-	-	-	aac(6')-Iy	-	-
SRR1967419	Salmonella Typhimurium	-	-	-	-	aac(6')-Iaa	-	-
SRR1967420	Salmonella Typhimurium	-	sul-2	tet(A)	-	aac(6')-Iaa;aph(6)-Id,strA,strB	-	TEM-1
SRR1967423	Salmonella Typhimurium	-	sul-2	tet(A)	-	aac(6')-Iaa;aph(6)-Id,strA,strB	-	TEM-1
SRR1967424	Salmonella Montevideo	parC_SET[57:T-S]	-	-	-	aac(6')-Iy	-	-
SRR1967429	Salmonella Unnamed	parC_SET[57:T-S]	-	-	-	aac(6')-Iaa	-	-
SRR1967433	Salmonella Enteritidis	-	-	-	-	aac(6')-Iy	-	-
SRR1967434	Salmonella Adelaide	parC_SET[57:T-S];qnrB-19	-	-	-	aac(6')-Iaa	-	-
SRR1967435	Salmonella Newport	parC_SET[57:T-S]	-	-	-	aac(6')-Iy	-	-
SRR1967436	Salmonella Infantis	gyrA_SET[87:D-G];parC_SET[57:T-S]	sul-1	tet(A)-1	dfrA-14	aac(6')-Iy	-	-
SRR1967437	Salmonella Kentucky	gyrA_SET[83:S-F;87:D-Y];parC_SET[57:T-S;80:S-I]	sul-1	tet(A)-1	-	aac(6')-Iaa;aac(3)-Id;aadA-7	-	-
SRR1967440	Salmonella Java	gyrA_SET[87:D-Y]	-	-	-	aac(6')-Iy	-	-
SRR1967442	Salmonella Bovis-morbificans	-	-	-	-	aac(6')-Iy	-	-
SRR1967443	Salmonella Mississippi	parC_SET[57:T-S]	-	-	-	aac(6')-Iaa	-	-
SRR1967446	Salmonella Agona	gyrA_SET[87:D-Y];parC_SET[57:T-S]	-	-	-	aac(6')-Iy	-	-
SRR1967447	Salmonella Typhimurium	-	-	-	-	aac(6')-Iaa	-	-
SRR1967451	Salmonella Hadar	parC_SET[57:T-S]	-	-	-	aac(6')-Iy	-	-
SRR1967452	Salmonella Hadar		-	-	-	aac(6')-Iaa	-
SRR1967454	Salmonella Braenderup	parC_SET[57:T-S]	-	-	-	aac(6')-Iaa	-	-
SRR1967463	Salmonella Kentucky	parC_SET[57:T-S]	-	-	-	aac(6')-Iy	-	-
SRR1967464	Salmonella Enteritidis	-	-	-	-	aac(6')-Iy	-	-
SRR1967465	Salmonella Kottbus	-	-	-	-	aac(6')-Iy	-	-
SRR1967471	Salmonella Typhimurium	-	sul-2	tet(A)	-	aac(6')-Iaa;aph(6)-Id,strA,strB	-	TEM-1
SRR1967473	Salmonella Enteritidis	gyrA_SET[87:D-Y]	-	-	-	aac(6')-Iy	-	-
SRR1967476	Salmonella Stanley	parC_SET[57:T-S]	-	-	-	aac(6')-Iy	-	-
SRR1967477	Salmonella Rissen	parC_SET[57:T-S]	-	-	-	aac(6')-Iy	-	-
SRR1967481	Salmonella Durham	parC_SET[57:T-S]	-	-	-	aac(6')-Iy	-	-
SRR1967482	Salmonella Enteritidis	gyrA_SET[87:D-Y]	-	-	-	aac(6')-Iy	-	-
SRR1967483	Salmonella Montevideo	parC_SET[57:T-S]	-	-	-	aac(6')-Iy	-	-
SRR1967484	Salmonella Newport	-	-	-	-	aac(6')-Iy	-	-
SRR1967485	Salmonella Typhimurium	-	sul-2	tet(A)-1	-	aac(6')-Iaa;aph(6)-Id,strA,strB	-	-
SRR1967489	Salmonella Ohio	parC_SET[57:T-S]	-	-	-	aac(6')-Iy	-	-
SRR1967496	Salmonella Oranienburg	parC_SET[57:T-S]	-	-	-	aac(6')-Iy	-	-
SRR1967499	Salmonella Typhimurium	-	sul-2	tet(A)	dfrA-14	aac(6')-Iaa;aph(6)-Id,strA,strB	-	-
SRR1967502	Salmonella Bareilly	parC_SET[57:T-S]	sul-3;sul-2	tet(M);tet(A)-1	dfrA-12	aac(6')-Iy;aadA-2	cml-1;floR	TEM-1
SRR1967504	Salmonella Java	-	-	-	-	aac(6')-Iy	-	-
SRR1967505	Salmonella Newport	parC_SET[57:T-S]	-	-	-	aac(6')-Iy	-	-
SRR1967506	Salmonella Enteritidis	-	-	-	-	aac(6')-Iy	-	-
SRR1967507	Salmonella Mbandaka	parC_SET[57:T-S]	-	-	-	aac(6')-Iaa	-	-
SRR1967511	Salmonella Oranienburg	parC_SET[57:T-S]	-	-	-	aac(6')-Iy	-	-
SRR1967520	Salmonella Javiana	parC_SET[57:T-S]	-	-	-	aac(6')-Iaa	-	-
SRR1967521	Salmonella Chester	parC_SET[57:T-S]	-	-	-	aac(6')-Iy	-	-
SRR1967522	Salmonella Enteritidis	-	-	-	-	aac(6')-Iy	-	-
SRR1967523	Salmonella Typhimurium	-	sul-2	tet(A)	-	aac(6')-Iaa;aph(6)-Id,strA,strB	-	TEM-1
SRR1967524	Salmonella Typhimurium	-	sul-2	tet(A)	-	aac(6')-Iaa;aph(6)-Id,strA,strB	-	TEM-1
SRR1967525	Salmonella Typhimurium	-	sul-3;sul-2	tet(A)-1	dfrA-12	aac(6')-Iaa;aadA-1b;aph(6)-Id,strA,strB;aadA-2	cml-1	TEM-1
SRR1967526	Salmonella Enteritidis	-	-	-	-	aac(6')-Iy	-	-
SRR1967527	Salmonella Typhimurium	-	-	-	-	aac(6')-Iaa	-	-
SRR1967528	Salmonella Unnamed	parC_SET[57:T-S]	-	-	-	aac(6')-Iy	-	-
SRR1967532	Salmonella Ealing	parC_SET[57:T-S]	-	-	-	aac(6')-Iy	-	-
SRR1967534	Salmonella Braenderup	parC_SET[57:T-S]	-	-	-	aac(6')-Iaa	-	-
SRR1967537	Salmonella Unnamed	parC_SET[57:T-S]	-	-	-	aac(6')-Iaa	-	-
SRR1967542	Salmonella Nima	parC_SET[57:T-S]	-	-	-	aac(6')-Iy	-	-
SRR1967547	Salmonella Typhimurium	-	sul-2	tet(A)-1	dfrA-5	aph(6)-Id,strA,strB;aac(6')-Iaa	-
SRR1967551	Salmonella Brancaster	parC_SET[57:T-S];qnrS-1	-	tet(A)-1[u]	dfrA-14	aac(6')-Iy	floR	TEM-176
SRR1967553	Salmonella Mbandaka	parC_SET[57:T-S]	-	-	-	aac(6')-Iaa	-	-
SRR1967554	Salmonella Typhimurium	-	sul-2	tet(A)	-	aac(6')-Iaa;aph(6)-Id,strA,strB	-	TEM-1
SRR1967555	Salmonella Haifa	gyrA_SET[83:S-Y]	sul-1-v2	tet(G)	-	aac(6')-Iaa;aac(3)-Id;aadA-7	floR	CARB-2
SRR1967556	Salmonella Typhimurium	-	sul-2	tet(A)	-	aac(6')-Iaa;aph(6)-Id,strA,strB	-	TEM-1
SRR1967557	Salmonella Cotham	parC_SET[57:T-S]	-	-	-	aac(6')-Iy	-	-
SRR1967563	Salmonella Typhimurium	-	sul-2	tet(A)	-	aac(6')-Iaa;aph(6)-Id,strA,strB	-	TEM-1
SRR1967565	Salmonella Typhimurium	qnrA-1	sul-1	tet(A)-1	dfrA-16	aadA-2;aac(6')-Iaa;aadA-17;ant(2'')-Ia	catA-1	CTX-M-9
SRR1967566	Salmonella Typhimurium	-	sul-2	tet(A)	-	aac(6')-Iaa;aph(6)-Id,strA,strB	-	TEM-1
SRR1967569	Salmonella Typhimurium	-	-	-	-	aac(6')-Iaa	-	-
SRR1967571	Salmonella Muenchen	parC_SET[57:T-S]	-	-	-	aac(6')-Iaa	-	-
SRR1967572	Salmonella Enteritidis	gyrA_SET[83:S-Y]	-	-	-	aac(6')-Iy	-	-
SRR1967577	Salmonella Typhimurium	-	sul-2	tet(A)	-	aac(6')-Iaa;aph(6)-Id,strA,strB	-	TEM-1
SRR1967581	Salmonella Enteritidis	-	-	-	-	aac(6')-Iy	-	-
SRR1967584	Salmonella Stanley	parC_SET[57:T-S]	-	-	-	aac(6')-Iy	-	-
SRR1967585	Salmonella Zaiman	-	-	-	-	aac(6')-Iy	-	-
SRR1967587	Salmonella Unnamed	parC_SET[57:T-S]	-	-	-	aac(6')-Iaa	-
SRR1967589	Salmonella Cotham	parC_SET[57:T-S]	-	-	-	aac(6')-Iy	-	-
SRR1967590	Salmonella Enteritidis	-	-	-	-	aac(6')-Iy	-	-
SRR1967591	Salmonella Newport	-	-	-	-	aac(6')-Iy	-	-
SRR1967593	Salmonella Enteritidis	-	-	-	-	aac(6')-Iy	-	-
SRR1967595	Salmonella Apapa	parC_SET[57:T-S]	-	-	-	aac(6')-Iaa	-	-
SRR1967596	Salmonella Newport	parC_SET[57:T-S]	sul-2	tet(A)-1[u]	-	aac(6')-Iy;aph(6)-Id,strA,strB	-	-
SRR1967598	Salmonella Oranienburg	parC_SET[57:T-S]	-	-	-	aac(6')-Iy	-	-
SRR1967601	Salmonella Virchow	gyrA_SET[87:D-Y]	sul-1	tet(A)-1	dfrA-1	aac(3)-IIa;aadA-17;aac(6')-Iy;aph(6)-Id,strA,strB;aadA-2	-	TEM-1
SRR1967602	Salmonella Agona	parC_SET[57:T-S]	-	-	-	aac(6')-Iy	-	-
SRR1967603	Salmonella Newport	parC_SET[57:T-S]	-	-	-	aac(6')-Iy	-	-
SRR1967604	Salmonella Tennessee	parC_SET[57:T-S]	-	-	-	aac(6')-Iaa	-	-
SRR1967605	Salmonella Durham	parC_SET[57:T-S]	-	-	-	aac(6')-Iaa	-	-
SRR1967614	Salmonella Bareilly	parC_SET[57:T-S]	-	-	-	aac(6')-Iy	-	-
SRR1967617	Salmonella Hadar	parC_SET[57:T-S]	-	-	-	aac(6')-Iy	-	-
SRR1967618	Salmonella Newport	parC_SET[57:T-S]	-	-	-	aac(6')-Iy	-	-
SRR1967620	Salmonella Bareilly	parC_SET[57:T-S]	-	-	-	aac(6')-Iy	-	-
SRR1967624	Salmonella Kentucky	gyrA_SET[83:S-F;87:D-Y];parC_SET[57:T-S;80:S-I]	sul-1	tet(A)-1	-	aac(6')-Iaa;aac(3)-Id;aadA-7	-	TEM-1
SRR1967626	Salmonella Bareilly	parC_SET[57:T-S]	-	-	-	aac(6')-Iy	-	-
SRR1967627	Salmonella Typhimurium	-	sul-2	tet(A)	-	aac(6')-Iaa;aph(6)-Id,strA,strB	-	TEM-1
SRR1967630	Salmonella Adelaide	parC_SET[57:T-S];qnrB-19	-	-	-	aac(6')-Iaa	-	-
SRR1967631	Salmonella Virchow	-	-	-	-	aac(6')-Iy	-	-
SRR1967632	Salmonella Enteritidis	-	-	-	-	aac(6')-Iy	-	-
SRR1967637	Salmonella Mississippi	parC_SET[57:T-S]	-	-	-	aac(6')-Iaa	-	-
SRR1967639	Salmonella Typhimurium	gyrA_SET[87:D-N]	sul-1	-	-	aac(6')-Iaa	-	CARB-2
SRR1967642	Salmonella Mbandaka	parC_SET[57:T-S]	-	-	-	aac(6')-Iaa	-	-
SRR1967643	Salmonella Typhimurium	-	-	tet(A)	-	aac(6')-Iaa	-	-
SRR1967644	Salmonella Typhimurium	-	-	-	-	aac(6')-Iaa	-	-
SRR1967649	Salmonella Java	parC_SET[57:T-S]	-	-	-	aac(6')-Iy	-	-
SRR1967650	Salmonella Stanley	parC_SET[57:T-S]	-	-	-	aac(6')-Iy	-	-
SRR1967655	Salmonella Bareilly	parC_SET[57:T-S]	-	-	-	aac(6')-Iy	-	-
SRR1967657	Salmonella Virchow	gyrA_SET[87:D-Y]	-	-	-	aac(6')-Iy	-	-
SRR1967659	Salmonella Saint-paul	-	-	-	-	aac(6')-Iaa	-	-
SRR1967660	Salmonella Infantis	gyrA_SET[83:S-Y];parC_SET[57:T-S]	sul-1	tet(A)-1	-	aac(6')-Iy	-	-
SRR1967661	Salmonella Stanley	parC_SET[57:T-S]	-	-	-	aac(6')-Iy	-	-
SRR1967662	Salmonella Abony	-	-	-	-	aac(6')-Iy	-	-
SRR1967663	Salmonella Poona	parC_SET[57:T-S]	-	-	-	aac(6')-Iaa	-	-
SRR1967666	Salmonella Virchow	gyrA_SET[87:D-Y]	sul-1	tet(A)-1	dfrA-1	aac(3)-IIa;aadA-17;aac(6')-Iy;aph(6)-Id,strA,strB;aadA-2	-	TEM-1
SRR1967669	Salmonella Braenderup	parC_SET[57:T-S]	sul-1	-	dfrA-15	aac(6')-Iaa	-	-
SRR1967671	Salmonella Uganda	parC_SET[57:T-S]	-	-	-	aac(6')-Iy	-	TEM-117-p
SRR1967672	Salmonella Typhimurium	-	-	-	-	aac(6')-Iaa	-	-
SRR1967676	Salmonella Alachua	parC_SET[57:T-S]	-	-	-	aac(6')-Iy	-	-
SRR1967680	Salmonella Agona	gyrA_SET[87:D-Y];parC_SET[57:T-S]	-	-	-	aac(6')-Iy	-	-
SRR1967686	Salmonella Saint-paul	-	-	-	-	aac(6')-Iy	-	-
SRR1967690	Salmonella Oslo	parC_SET[57:T-S]	-	-	-	aac(6')-Iy	-	-
SRR1967692	Salmonella Schwarzengrund	parC_SET[57:T-S]	-	-	-	aac(6')-Iy	-	-
SRR1967693	Salmonella Typhimurium	-	-	-	-	aac(6')-Iaa	-	TEM-1
SRR1967694	Salmonella Kentucky	gyrA_SET[83:S-F;87:D-Y];parC_SET[57:T-S;80:S-I]	sul-1	tet(A)-1	-	aac(6')-Iaa;aac(3)-Id;aadA-7	-	TEM-1
SRR1967695	Salmonella Kentucky	parC_SET[57:T-S]	-	tet(A)	-	aac(6')-Iy;aph(6)-Id,strA,strB	-	-
SRR1967696	Salmonella Virchow	-	-	-	-	aac(6')-Iy	-	-
SRR1967697	Salmonella Newport	parC_SET[57:T-S]	-	-	-	aac(6')-Iy	-	-
SRR1967699	Salmonella Gold-coast	parC_SET[57:T-S]	-	-	-	aac(6')-Iaa	-	-
SRR1967702	Salmonella Virchow	gyrA_SET[87:D-Y]	sul-1	tet(A)-1	dfrA-12	aac(6')-Iy;aph(6)-Id,strA,strB;aadA-8b;aadA-2	-	-
SRR1967705	Salmonella Braenderup	parC_SET[57:T-S]	-	-	-	aac(6')-Iaa	-	-
SRR1967708	Salmonella Virchow	gyrA_SET[87:D-Y]	-	-	-	aac(6')-Iy	-	-
SRR1967709	Salmonella Mississippi	parC_SET[57:T-S]	-	-	-	aac(6')-Iaa	-	-
SRR1967710	Salmonella Typhimurium	-	sul-1-v2	tet(G)	-	aac(6')-Iaa;aadA-17;aadA-2	floR	CARB-2
SRR1967712	Salmonella Enteritidis	-	-	-	-	aac(6')-Iy	-	-
SRR1967713	Salmonella Montevideo	parC_SET[57:T-S]	-	-	-	aac(6')-Iy	-	-
SRR1967714	Salmonella Tel-el-kebir	parC_SET[57:T-S];qnrB-19	-	-	-	aac(6')-Iaa	-	-
SRR1967715	Salmonella Typhimurium	-	sul-2	tet(A)	dfrA-1	aac(6')-Iaa;aadA-1b;aph(6)-Id,strA,strB	-	TEM-1
SRR1967719	Salmonella Enteritidis	-	-	tet(A)-1	-	aac(6')-Iy	-	TEM-57
SRR1967722	Salmonella Typhimurium	-	-	-	-	aac(6')-Iaa	-	-
SRR1967723	Salmonella Stanley	parC_SET[57:T-S]	-	-	-	aac(6')-Iy	-	-
SRR1967724	Salmonella Oranienburg	parC_SET[57:T-S]	-	-	-	aac(6')-Iy	-	-
SRR1967728	Salmonella Java	-	-	-	-	aac(6')-Iaa	-	-
SRR1967732	Salmonella Infantis	gyrA_SET[87:D-Y];parC_SET[57:T-S]	-	-	-	aac(6')-Iy	-	-
SRR1967733	Salmonella Kentucky	gyrA_SET[83:S-F;87:D-Y];parC_SET[57:T-S;80:S-I]	sul-1	tet(A)-1	-	aac(6')-Iaa;aac(3)-Id;aph(6)-Id,strA,strB;aadA-7	-	TEM-1
SRR1967734	Salmonella Bredeney	parC_SET[57:T-S]	-	-	-	aac(6')-Iy	-	-
SRR1967735	Salmonella Isangi	-	-	-	-	aac(6')-Iy	-	-
SRR1967739	Salmonella Typhimurium	-	-	-	-	aac(6')-Iaa	-	-
SRR1967743	Salmonella Stanley	parC_SET[57:T-S];qnrS-1	sul-3;sul-1	tet(M);tet(A)-1	dfrA-12	aac(6')-Iy;aph(6)-Id,strA,strB;aadA-2;aadA-8b	catA-2;floR	TEM-1
SRR1967745	Salmonella Agama	parC_SET[57:T-S]	sul-2	-	dfrA-1	aac(6')-Iaa;aadA-1b	-	TEM-1
SRR1967747	Salmonella Enteritidis	-	-	-	-	aac(6')-Iy	-	-
SRR1967748	Salmonella Infantis	gyrA_SET[83:S-Y];parC_SET[57:T-S]	sul-1	tet(A)-1	-	aac(6')-Iy	-	-
SRR1967749	Salmonella Typhimurium	-	-	-	-	aac(6')-Iaa	-	-
SRR1967753	Salmonella Typhimurium	-	sul-2	-	-	aac(6')-Iaa;aph(6)-Id,strA,strB	-	TEM-1
SRR1967754	Salmonella Enteritidis	-	-	-	-	aac(6')-Iy	-	-
SRR1967756	Salmonella Infantis	parC_SET[57:T-S]	-	-	-	aac(6')-Iy	-	-
SRR1967763	Salmonella Enteritidis	-	-	-	-	aac(6')-Iy	-	-
SRR1967764	Salmonella Panama	parC_SET[57:T-S]	-	-	-	aac(6')-Iy	-	-
SRR1967765	Salmonella Kentucky	gyrA_SET[83:S-F;87:D-Y];parC_SET[57:T-S;80:S-I]	sul-1	tet(A)-1	-	aac(6')-Iaa;aac(3)-Id;aadA-7	-	TEM-1
SRR1967767	Salmonella Stanleyville	parC_SET[57:T-S]	sul-3	tet(M)	-	aadA-17;aac(6')-Iy;aadA-2	-	-
SRR1967773	Salmonella Eastbourne	parC_SET[57:T-S]	-	tet(A)-1	-	aac(6')-Iy	-	TEM-1
SRR1967774	Salmonella Virchow	parC_SET[57:T-S]	-	-	-	aac(6')-Iy	-	-
SRR1967776	Salmonella Typhimurium	-	sul-2	tet(A)	-	aac(6')-Iaa;aph(6)-Id,strA,strB	-	TEM-1
SRR1967777	Salmonella Typhimurium	-	sul-2	tet(A)	-	aac(6')-Iaa;aph(6)-Id,strA,strB	-	TEM-1
SRR1967781	Salmonella Enteritidis	-	-	-	-	aac(6')-Iy	-	-
SRR1967786	Salmonella Newport	-	-	-	-	aac(6')-Iy	-	-
SRR1967789	Salmonella Stanley	parC_SET[57:T-S]	-	tet(M);tet(A)-1	-	aadA-22;aac(6')-Iy;aadA-3	-	TEM-1
SRR1967792	Salmonella Ago	parC_SET[57:T-S]	-	-	-	aac(6')-Iy	-	-
SRR1967797	Salmonella Agona	parC_SET[57:T-S]	sul-1	-	-	aadA-17;aac(6')-Iy;aadA-2	-	-
SRR1967798	Salmonella Typhimurium	-	sul-2	-	-	aac(6')-Iaa;aph(6)-Id,strA,strB	-	TEM-1
SRR1967803	Salmonella Ohio	parC_SET[57:T-S]	-	-	-	aac(6')-Iy	-	-
SRR1967808	Salmonella Glostrup	parC_SET[57:T-S]	-	-	-	aac(6')-Iaa	-	-
SRR1967812	Salmonella Oranienburg	parC_SET[57:T-S]	-	-	-	aac(6')-Iy	-	-
SRR1967819	Salmonella Kaneshie	parC_SET[57:T-S]	-	-	-	aac(6')-Iy	-	-
SRR1967822	Salmonella Infantis	gyrA_SET[87:D-Y];parC_SET[57:T-S]	sul-1	tet(A)-1	dfrA-14	aac(6')-Iy;aac(3)-IVa;aph(4)-Ia,aadD	floR	CTX-M-65
SRR1967825	Salmonella Enteritidis	gyrA_SET[87:D-Y]	-	-	-	aac(6')-Iy	-	-
SRR1967827	Salmonella Schwarzengrund	parC_SET[57:T-S]	-	-	-	aac(6')-Iy	-	-
SRR1967828	Salmonella Unnamed	parC_SET[57:T-S]	-	-	-	aac(6')-Iaa	-	-
SRR1967832	Salmonella Orientalis	parC_SET[57:T-S]	-	-	-	aac(6')-Iy	-	-
SRR1967833	Salmonella Enteritidis	-	-	-	-	aac(6')-Iy	-	-
SRR1967834	Salmonella Typhimurium	-	-	-	-	aac(6')-Iaa	-	-
SRR1967836	Salmonella Typhimurium	-	sul-2	-	-	aac(6')-Iaa;aph(6)-Id,strA,strB	-	TEM-1
SRR1967840	Salmonella Infantis	parC_SET[57:T-S]	-	-	-	aac(6')-Iy	-	-
SRR1967842	Salmonella Java	-	-	-	-	aac(6')-Iy	-	-
SRR1967847	Salmonella Mississippi	parC_SET[57:T-S]	-	-	-	aac(6')-Iaa	-	-
SRR1967848	Salmonella Typhimurium	-	-	-	-	aac(6')-Iaa	-	-
SRR1967849	Salmonella Virchow	gyrA_SET[87:D-Y]	sul-1	tet(A)-1	dfrA-1	aac(3)-IIa;aadA-17;aph(6)-Id,strA,strB;aac(6')-Iy;aadA-2	-	TEM-1
SRR1967851	Salmonella Corvallis	parC_SET[57:T-S]	-	-	-	aac(6')-Iaa	-	-
SRR1967854	Salmonella Ago	parC_SET[57:T-S]	-	-	-	aac(6')-Iy	-	-
SRR1967855	Salmonella Typhimurium	-	-	-	-	aac(6')-Iaa	-	-
SRR1967859	Salmonella Stanley	parC_SET[57:T-S]	-	-	-	aac(6')-Iy	-	-
SRR1967861	Salmonella Blockley	parC_SET[57:T-S]	-	-	-	aac(6')-Iy	-	-
SRR1967863	Salmonella Bareilly	parC_SET[57:T-S]	-	-	-	aac(6')-Iy	-	-
SRR1967864	Salmonella Stanley	parC_SET[57:T-S]	-	-	-	aac(6')-Iy	-	-
SRR1967866	Salmonella Senftenberg	parC_SET[57:T-S]	-	-	-	aac(6')-Iaa	-	-
SRR1967867	Salmonella Java	-	-	-	-	aac(6')-Iy	-	-
SRR1967868	Salmonella Braenderup	parC_SET[57:T-S]	-	-	-	aac(6')-Iaa	-	-
SRR1967869	Salmonella Typhimurium	-	sul-2	tet(A)-1	-	aac(6')-Iaa;aph(6)-Id,strA,strB	-	TEM-1
SRR1967870	Salmonella Poona	parC_SET[57:T-S]	-	-	-	aac(6')-Iaa	-	-
SRR1967876	Salmonella Virchow	parC_SET[57:T-S]	-	-	-	aac(6')-Iy	-	-
SRR1967879	Salmonella Bareilly	parC_SET[57:T-S]	-	-	-	aac(6')-Iy	-	-
SRR1967880	Salmonella Poona	parC_SET[57:T-S]	-	-	-	aac(6')-Iy	-	-
SRR1967881	Salmonella Rissen	parC_SET[57:T-S]	sul-3	tet(A)-1	dfrA-12	aac(6')-Iy;aadA-8b;aadA-2	cml-1	TEM-1
SRR1967882	Salmonella Typhimurium	-	-	-	-	aac(6')-Iaa	-	-
SRR1967883	Salmonella Typhimurium	-	sul-2;sul-1	-	dfrA-1	aac(6')-Iaa;aph(6)-Id,strA,strB	catA-1	TEM-1
SRR1967884	Salmonella Typhimurium	gyrA_SET[87:D-Y]	-	-	-	aac(6')-Iaa	-	-
SRR1967885	Salmonella Stanley	parC_SET[57:T-S]	-	-	-	aac(6')-Iy	-	-
SRR1967886	Salmonella Newport	parC_SET[57:T-S]	-	-	-	aac(6')-Iy	-	-
SRR1967888	Salmonella Ouakam	parC_SET[57:T-S]	-	-	-	aac(6')-Iaa	-	-
[truncated: 1,492 more rows]
