# Supplementary material for: Prediction of Phenotypic Antimicrobial Resistance Profiles From Whole Genome Sequences of Non-typhoidal Salmonella enterica
Source: Front Microbiol. 2018 Mar 27;9:592. doi: 10.3389/fmicb.2018.00592 (PMC5880904; doi:10.3389/fmicb.2018.00592)
Supplement: TABLE S3 — Association of resistance determinants and travel history. Values in cells denote the number of isolates for which the travel history of the patient coincided with the presence of phenotypic resistance, multidrug resistance (MDR) or the presence of specific resistance determinants. gyrA denotes isolates with single mutations in the gene responsible for reduced ciprofloxacin susceptibility. Only travel destinations for which there was an association with at least one resistance determinant are shown. >CIP, ciprofloxacin resistance (MIC >0.5mg/L); PMQR, plasmid-mediated quinolone resistance; CHL, chloramphenicol. [file Table_3.xlsx]

## Sheet: Sheet1
	Travel destination
AMR determinant	Travel (total) (n=1070)	Eastern Africa (n=57)	North Africa (n=147)	Western Africa (n=42)	Central America (n=37)	South America (n=17)	Eastern Asia (n=11)	South Asia (n=219)	Southeast Asia (n=169)	Western Asia (n=100)	Caribbean (n=61)	Western Europe (n=10)
Resistance	453	11	81	10	8	9	8	93	102	28	15	6
(n=1301)
MDR	266	7	50	4	5	4	2	62	63	18	2	4
(n=856)
Penicillinases	206	1	34	4	3	1	2	35	67	12	2	5
(n=708)
CTX-M	18	0	7	0	0	2	0	1	6	1	0	0
(n=41)
>CIP	44	3	7	2	0	0	0	21	7	0	0	0
(n=82)
gyrA	183	2	45	0	1	4	5	51	21	18	3	0
(n=425)
PMQR	91	0	13	3	1	3	2	13	29	7	7	0
(n=189)
strA-strB	141	6	27	4	1	2	1	4	42	15	2	4
(n=537)
aadA	108	3	26	1	4	0	0	27	29	2	1	0
(n=292)
aac(3)	54	3	15	1	0	2	0	21	8	1	0	0
(n=130)
sul	250	7	44	4	4	4	1	59	64	12	4	4
(n=830)
tet	284	9	48	3	8	4	2	61	74	17	2	6
(n=927)
dfrA	104	2	32	3	1	2	1	32	19	4	0	0
(n=302)
CHL efflux pump (n=194)	66	0	12	0	3	2	1	8	28	2	0	0
cat	14	0	6	3	0	0	0	0	4	0	0	0
(n=32)
